# Supplementary material for: Resonant out-of-phase fluorescence microscopy and remote imaging overcome spectral limitations
Source: Nat Commun. 2017 Oct 17;8:969. doi: 10.1038/s41467-017-00847-3 (PMC5645393; doi:10.1038/s41467-017-00847-3)
Supplement: Supplementary file 4 — Supplementary Software.cdf [file 41467_2017_847_MOESM4_ESM.txt]

(* Content-type: application/vnd.wolfram.cdf.text *)

(*** Wolfram CDF File ***)
(* http://www.wolfram.com/cdf *)

(* CreatedBy='Mathematica 11.1' *)

(*************************************************************************)
(*                                                                       *)
(*  The Mathematica License under which this file was created prohibits  *)
(*  restricting third parties in receipt of this file from republishing  *)
(*  or redistributing it by any means, including but not limited to      *)
(*  rights management or terms of use, without the express consent of    *)
(*  Wolfram Research, Inc. For additional information concerning CDF     *)
(*  licensing and redistribution see:                                    *)
(*                                                                       *)
(*        www.wolfram.com/cdf/adopting-cdf/licensing-options.html        *)
(*                                                                       *)
(*************************************************************************)

(*CacheID: 234*)
(* Internal cache information:
NotebookFileLineBreakTest
NotebookFileLineBreakTest
NotebookDataPosition[      1064,         20]
NotebookDataLength[   1195321,      20545]
NotebookOptionsPosition[   1195679,      20537]
NotebookOutlinePosition[   1196259,      20559]
CellTagsIndexPosition[   1196216,      20556]
WindowFrame->Normal*)

(* Beginning of Notebook Content *)
Notebook[{
Cell[BoxData[
 TagBox[
  StyleBox[
   DynamicModuleBox[{$CellContext`cD$$ = False, $CellContext`cD2$$ = 
    True, $CellContext`cD3$$ = False, $CellContext`cK$$ = 
    False, $CellContext`ClimD$$ = 0.15, $CellContext`CLimD2$$ = 
    0.95, $CellContext`ClimD3$$ = 0.15, $CellContext`ClimK$$ = 
    0.15, $CellContext`ClimP$$ = 0.15, $CellContext`ClimRSE1$$ = 
    0.15, $CellContext`ClimRSE2$$ = 0.15, $CellContext`ClimRSF$$ = 
    0.15, $CellContext`ClimU1$$ = 0.95, $CellContext`ClimU2$$ = 
    0.95, $CellContext`cP$$ = False, $CellContext`cRSE1$$ = 
    False, $CellContext`cRSE2$$ = False, $CellContext`cRSF$$ = 
    False, $CellContext`cU1$$ = False, $CellContext`cU2$$ = 
    False, $CellContext`I1$$ = 1, $CellContext`U1kd21$$ = 
    0.014, $CellContext`U1Q11$$ = 1, $CellContext`U1Q12$$ = 
    0.07, $CellContext`U1Q21$$ = 0.01, $CellContext`U1Q22$$ = 
    0.0007, $CellContext`U1s121$$ = 196., $CellContext`U1s122$$ = 
    0., $CellContext`U1s211$$ = 0., $CellContext`U1s212$$ = 
    413., $CellContext`U2kd21$$ = 0.014, $CellContext`U2Q11$$ = 
    1, $CellContext`U2Q12$$ = 0.07, $CellContext`U2Q21$$ = 
    0.01, $CellContext`U2Q22$$ = 0.0007, $CellContext`U2s121$$ = 
    196., $CellContext`U2s122$$ = 0., $CellContext`U2s211$$ = 
    0., $CellContext`U2s212$$ = 413., $CellContext`val$$ = 
    3.972571223194197 
     Abs[(-0.99 - 0.07615384615384616 10^$CellContext`x)^(-1) ((-0.99) 
         2^(1 + $CellContext`y) 
         5^$CellContext`y (196.014 + 413. 10^$CellContext`x)^(-1) (512 - 
           2.510047662758544*^23 (196.014 + 413. 10^$CellContext`x)^(-10) + 
           9 2^(15 + 10 $CellContext`y) 
            5^(2 + 10 $CellContext`y) (196.014 + 
              413. 10^$CellContext`x)^(-10) + 
           5.289029003669789*^24 
            10^$CellContext`x (196.014 + 413. 10^$CellContext`x)^(-10) - 
           5.015132858836889*^25 
           10^(2 $CellContext`x) (196.014 + 413. 10^$CellContext`x)^(-10) + 
           2.8180270349654903`*^26 
            10^(3 $CellContext`x) (196.014 + 413. 10^$CellContext`x)^(-10) - 
           1.0391474691435245`*^27 
           10^(4 $CellContext`x) (196.014 + 413. 10^$CellContext`x)^(-10) + 
           2.627558600548626*^27 
            10^(5 $CellContext`x) (196.014 + 413. 10^$CellContext`x)^(-10) - 
           4.6138677807252665`*^27 
           10^(6 $CellContext`x) (196.014 + 413. 10^$CellContext`x)^(-10) + 
           5.555473450261035*^27 
            10^(7 $CellContext`x) (196.014 + 413. 10^$CellContext`x)^(-10) - 
           4.3898160745366214`*^27 
           10^(8 $CellContext`x) (196.014 + 413. 10^$CellContext`x)^(-10) + 
           2.0555487968068308`*^27 
            10^(9 $CellContext`x) (196.014 + 413. 10^$CellContext`x)^(-10) - 
           4.331334964700108*^26 
           10^(10 $CellContext`x) (196.014 + 413. 10^$CellContext`x)^(-10) + 
           1.5245673364665598`*^20 
            10^(2 $CellContext`y) (196.014 + 413. 10^$CellContext`x)^(-10) - 
           1.0159549097653043`*^17 
           10^(4 $CellContext`y) (196.014 + 413. 10^$CellContext`x)^(-10) + 
           6.1203923730432*^13 
            10^(6 $CellContext`y) (196.014 + 413. 10^$CellContext`x)^(-10) - 
           2.832334848*^10 
           10^(8 $CellContext`y) (196.014 + 413. 10^$CellContext`x)^(-10) - 
           2.569984938615058*^21 
           10^($CellContext`x + 2 $CellContext`y) (196.014 + 
             413. 10^$CellContext`x)^(-10) + 
           1.8953638922286052`*^22 
            10^(2 $CellContext`x + 2 $CellContext`y) (196.014 + 
              413. 10^$CellContext`x)^(-10) - 7.987604974391978*^22 
           10^(3 $CellContext`x + 2 $CellContext`y) (196.014 + 
             413. 10^$CellContext`x)^(-10) + 
           2.1038780959336016`*^23 
            10^(4 $CellContext`x + 2 $CellContext`y) (196.014 + 
              413. 10^$CellContext`x)^(-10) - 3.546537361716643*^23 
           10^(5 $CellContext`x + 2 $CellContext`y) (196.014 + 
             413. 10^$CellContext`x)^(-10) + 
           3.736530434665749*^23 
            10^(6 $CellContext`x + 2 $CellContext`y) (196.014 + 
              413. 10^$CellContext`x)^(-10) - 2.2495438331150935`*^23 
           10^(7 $CellContext`x + 2 $CellContext`y) (196.014 + 
             413. 10^$CellContext`x)^(-10) + 
           5.925137774722791*^22 
            10^(8 $CellContext`x + 2 $CellContext`y) (196.014 + 
              413. 10^$CellContext`x)^(-10) + 
           1.2844572787747062`*^18 
            10^($CellContext`x + 4 $CellContext`y) (196.014 + 
              413. 10^$CellContext`x)^(-10) - 6.766337450688184*^18 
           10^(2 $CellContext`x + 4 $CellContext`y) (196.014 + 
             413. 10^$CellContext`x)^(-10) + 
           1.901018617098109*^19 
            10^(3 $CellContext`x + 4 $CellContext`y) (196.014 + 
              413. 10^$CellContext`x)^(-10) - 3.0042883502354043`*^19 
           10^(4 $CellContext`x + 4 $CellContext`y) (196.014 + 
             413. 10^$CellContext`x)^(-10) + 
           2.532185895198412*^19 
            10^(5 $CellContext`x + 4 $CellContext`y) (196.014 + 
              413. 10^$CellContext`x)^(-10) - 8.892795703375376*^18 
           10^(6 $CellContext`x + 4 $CellContext`y) (196.014 + 
             413. 10^$CellContext`x)^(-10) - 5.15861642870784*^14 
           10^($CellContext`x + 6 $CellContext`y) (196.014 + 
             413. 10^$CellContext`x)^(-10) + 
           1.630491264073728*^15 
            10^(2 $CellContext`x + 6 $CellContext`y) (196.014 + 
              413. 10^$CellContext`x)^(-10) - 2.290452013817856*^15 
           10^(3 $CellContext`x + 6 $CellContext`y) (196.014 + 
             413. 10^$CellContext`x)^(-10) + 
           1.206577400136192*^15 
            10^(4 $CellContext`x + 6 $CellContext`y) (196.014 + 
              413. 10^$CellContext`x)^(-10) + 
           1.1936268288*^11 
            10^($CellContext`x + 8 $CellContext`y) (196.014 + 
              413. 10^$CellContext`x)^(-10) - 1.2575711232*^11 
           10^(2 $CellContext`x + 8 $CellContext`y) (196.014 + 
             413. 10^$CellContext`x)^(-10) + 
           1.5245673364665598`*^20 (196.014 + 413. 10^$CellContext`x)^(-8) + 
           5269 2^(11 + 8 $CellContext`y) 
            5^(8 $CellContext`y) (196.014 + 413. 10^$CellContext`x)^(-8) - 
           2.569984938615058*^21 
           10^$CellContext`x (196.014 + 413. 10^$CellContext`x)^(-8) + 
           1.8953638922286052`*^22 
            10^(2 $CellContext`x) (196.014 + 413. 10^$CellContext`x)^(-8) - 
           7.987604974391978*^22 
           10^(3 $CellContext`x) (196.014 + 413. 10^$CellContext`x)^(-8) + 
           2.1038780959336016`*^23 
            10^(4 $CellContext`x) (196.014 + 413. 10^$CellContext`x)^(-8) - 
           3.546537361716643*^23 
           10^(5 $CellContext`x) (196.014 + 413. 10^$CellContext`x)^(-8) + 
           3.736530434665749*^23 
            10^(6 $CellContext`x) (196.014 + 413. 10^$CellContext`x)^(-8) - 
           2.2495438331150935`*^23 
           10^(7 $CellContext`x) (196.014 + 413. 10^$CellContext`x)^(-8) + 
           5.925137774722791*^22 
            10^(8 $CellContext`x) (196.014 + 413. 10^$CellContext`x)^(-8) - 
           1.2699436372066304`*^17 
           10^(2 $CellContext`y) (196.014 + 413. 10^$CellContext`x)^(-8) + 
           8.3305340633088*^13 
            10^(4 $CellContext`y) (196.014 + 413. 10^$CellContext`x)^(-8) - 
           4.03214336*^10 
           10^(6 $CellContext`y) (196.014 + 413. 10^$CellContext`x)^(-8) + 
           1.6055715984683827`*^18 
            10^($CellContext`x + 2 $CellContext`y) (196.014 + 
              413. 10^$CellContext`x)^(-8) - 8.45792181336023*^18 
           10^(2 $CellContext`x + 2 $CellContext`y) (196.014 + 
             413. 10^$CellContext`x)^(-8) + 
           2.376273271372636*^19 
            10^(3 $CellContext`x + 2 $CellContext`y) (196.014 + 
              413. 10^$CellContext`x)^(-8) - 3.755360437794256*^19 
           10^(4 $CellContext`x + 2 $CellContext`y) (196.014 + 
             413. 10^$CellContext`x)^(-8) + 
           3.1652323689980154`*^19 
            10^(5 $CellContext`x + 2 $CellContext`y) (196.014 + 
              413. 10^$CellContext`x)^(-8) - 1.111599462921922*^19 
           10^(6 $CellContext`x + 2 $CellContext`y) (196.014 + 
             413. 10^$CellContext`x)^(-8) - 7.02145013907456*^14 
           10^($CellContext`x + 4 $CellContext`y) (196.014 + 
             413. 10^$CellContext`x)^(-8) + 
           2.219279776100352*^15 
            10^(2 $CellContext`x + 4 $CellContext`y) (196.014 + 
              413. 10^$CellContext`x)^(-8) - 3.117559685474304*^15 
           10^(3 $CellContext`x + 4 $CellContext`y) (196.014 + 
             413. 10^$CellContext`x)^(-8) + 
           1.642285905740928*^15 
            10^(4 $CellContext`x + 4 $CellContext`y) (196.014 + 
              413. 10^$CellContext`x)^(-8) + 
           1.699260416*^11 
            10^($CellContext`x + 6 $CellContext`y) (196.014 + 
              413. 10^$CellContext`x)^(-8) - 1.790292224*^11 
           10^(2 $CellContext`x + 6 $CellContext`y) (196.014 + 
             413. 10^$CellContext`x)^(-8) - 
           2.539887274413261*^16 (196.014 + 413. 10^$CellContext`x)^(-6) + 
           1529 2^(9 + 6 $CellContext`y) 
            5^(1 + 6 $CellContext`y) (196.014 + 413. 10^$CellContext`x)^(-6) + 
           3.2111431969367654`*^17 
            10^$CellContext`x (196.014 + 413. 10^$CellContext`x)^(-6) - 
           1.691584362672046*^18 
           10^(2 $CellContext`x) (196.014 + 413. 10^$CellContext`x)^(-6) + 
           4.752546542745272*^18 
            10^(3 $CellContext`x) (196.014 + 413. 10^$CellContext`x)^(-6) - 
           7.510720875588511*^18 
           10^(4 $CellContext`x) (196.014 + 413. 10^$CellContext`x)^(-6) + 
           6.33046473799603*^18 
            10^(5 $CellContext`x) (196.014 + 413. 10^$CellContext`x)^(-6) - 
           2.223198925843844*^18 
           10^(6 $CellContext`x) (196.014 + 413. 10^$CellContext`x)^(-6) + 
           2.3801525895168*^13 
            10^(2 $CellContext`y) (196.014 + 413. 10^$CellContext`x)^(-6) - 
           1.342408704*^10 
           10^(4 $CellContext`y) (196.014 + 413. 10^$CellContext`x)^(-6) - 
           2.00612861116416*^14 
           10^($CellContext`x + 2 $CellContext`y) (196.014 + 
             413. 10^$CellContext`x)^(-6) + 
           6.34079936028672*^14 
            10^(2 $CellContext`x + 2 $CellContext`y) (196.014 + 
              413. 10^$CellContext`x)^(-6) - 8.90731338706944*^14 
           10^(3 $CellContext`x + 2 $CellContext`y) (196.014 + 
             413. 10^$CellContext`x)^(-6) + 
           4.69224544497408*^14 
            10^(4 $CellContext`x + 2 $CellContext`y) (196.014 + 
              413. 10^$CellContext`x)^(-6) + 
           5.657293824*^10 
            10^($CellContext`x + 4 $CellContext`y) (196.014 + 
              413. 10^$CellContext`x)^(-6) - 5.960363136*^10 
           10^(2 $CellContext`x + 4 $CellContext`y) (196.014 + 
             413. 10^$CellContext`x)^(-6) + 
           1.700108992512*^12 (196.014 + 413. 10^$CellContext`x)^(-4) + 
           1023 2^(9 + 4 $CellContext`y) 
            5^(4 $CellContext`y) (196.014 + 413. 10^$CellContext`x)^(-4) - 
           1.4329490079744*^13 
           10^$CellContext`x (196.014 + 413. 10^$CellContext`x)^(-4) + 
           4.5291424002048*^13 
            10^(2 $CellContext`x) (196.014 + 413. 10^$CellContext`x)^(-4) - 
           6.3623667050496*^13 
           10^(3 $CellContext`x) (196.014 + 413. 10^$CellContext`x)^(-4) + 
           3.3516038892672*^13 
            10^(4 $CellContext`x) (196.014 + 413. 10^$CellContext`x)^(-4) - 
           1.4751744*^9 
           10^(2 $CellContext`y) (196.014 + 413. 10^$CellContext`x)^(-4) + 
           6.2168064*^9 
            10^($CellContext`x + 2 $CellContext`y) (196.014 + 
              413. 10^$CellContext`x)^(-4) - 6.5498496*^9 
           10^(2 $CellContext`x + 2 $CellContext`y) (196.014 + 
             413. 10^$CellContext`x)^(-4) - 
           4.917248*^7 (196.014 + 413. 10^$CellContext`x)^(-2) + 
           11 2^(9 + 2 $CellContext`y) 
            5^(1 + 2 $CellContext`y) (196.014 + 413. 10^$CellContext`x)^(-2) + 
           2.0722688*^8 
            10^$CellContext`x (196.014 + 413. 10^$CellContext`x)^(-2) - 
           2.1832832*^8 
           10^(2 $CellContext`x) (196.014 + 
             413. 10^$CellContext`x)^(-2))^(-1) (
          50175.99999999999 (0.014 + 413. 10^$CellContext`x)^(-1) (1 + 
             196./(0.014 + 413. 10^$CellContext`x))^(-2) + 
          3.8419096878957304`*^21 (0.014 + 413. 10^$CellContext`x)^(-1) (
             196.014 + 413. 10^$CellContext`x)^(-8) (1 + 
             196./(0.014 + 413. 10^$CellContext`x))^(-2) - 
          6.476362045309945*^22 
          10^$CellContext`x (0.014 + 413. 10^$CellContext`x)^(-1) (196.014 + 
            413. 10^$CellContext`x)^(-8) (1 + 
            196./(0.014 + 413. 10^$CellContext`x))^(-2) + 
          4.7763170084160847`*^23 
           10^(2 $CellContext`x) (0.014 + 413. 10^$CellContext`x)^(-1) (
             196.014 + 413. 10^$CellContext`x)^(-8) (1 + 
             196./(0.014 + 413. 10^$CellContext`x))^(-2) - 
          2.0128764535467783`*^24 
          10^(3 $CellContext`x) (0.014 + 413. 10^$CellContext`x)^(-1) (
            196.014 + 413. 10^$CellContext`x)^(-8) (1 + 
            196./(0.014 + 413. 10^$CellContext`x))^(-2) + 
          5.301772801752676*^24 
           10^(4 $CellContext`x) (0.014 + 413. 10^$CellContext`x)^(-1) (
             196.014 + 413. 10^$CellContext`x)^(-8) (1 + 
             196./(0.014 + 413. 10^$CellContext`x))^(-2) - 
          8.937274151525938*^24 
          10^(5 $CellContext`x) (0.014 + 413. 10^$CellContext`x)^(-1) (
            196.014 + 413. 10^$CellContext`x)^(-8) (1 + 
            196./(0.014 + 413. 10^$CellContext`x))^(-2) + 
          9.416056695357685*^24 
           10^(6 $CellContext`x) (0.014 + 413. 10^$CellContext`x)^(-1) (
             196.014 + 413. 10^$CellContext`x)^(-8) (1 + 
             196./(0.014 + 413. 10^$CellContext`x))^(-2) - 
          5.668850459450035*^24 
          10^(7 $CellContext`x) (0.014 + 413. 10^$CellContext`x)^(-1) (
            196.014 + 413. 10^$CellContext`x)^(-8) (1 + 
            196./(0.014 + 413. 10^$CellContext`x))^(-2) + 
          1.4931347192301434`*^24 
           10^(8 $CellContext`x) (0.014 + 413. 10^$CellContext`x)^(-1) (
             196.014 + 413. 10^$CellContext`x)^(-8) (1 + 
             196./(0.014 + 413. 10^$CellContext`x))^(-2) + 
          1.8668171466937463`*^19 
           10^(2 $CellContext`y) (0.014 + 413. 10^$CellContext`x)^(-1) (
             196.014 + 413. 10^$CellContext`x)^(-8) (1 + 
             196./(0.014 + 413. 10^$CellContext`x))^(-2) + 
          2.1548314777092092`*^16 
           10^(4 $CellContext`y) (0.014 + 413. 10^$CellContext`x)^(-1) (
             196.014 + 413. 10^$CellContext`x)^(-8) (1 + 
             196./(0.014 + 413. 10^$CellContext`x))^(-2) + 
          7.633142415359999*^12 
           10^(6 $CellContext`y) (0.014 + 413. 10^$CellContext`x)^(-1) (
             196.014 + 413. 10^$CellContext`x)^(-8) (1 + 
             196./(0.014 + 413. 10^$CellContext`x))^(-2) + 
          7.225343999999999*^8 
           10^(8 $CellContext`y) (0.014 + 413. 10^$CellContext`x)^(-1) (
             196.014 + 413. 10^$CellContext`x)^(-8) (1 + 
             196./(0.014 + 413. 10^$CellContext`x))^(-2) - 
          2.3601902497485223`*^20 
          10^($CellContext`x + 2 $CellContext`y) (0.014 + 
            413. 10^$CellContext`x)^(-1) (196.014 + 
            413. 10^$CellContext`x)^(-8) (1 + 
            196./(0.014 + 413. 10^$CellContext`x))^(-2) + 
          1.2433145065639536`*^21 
           10^(2 $CellContext`x + 2 $CellContext`y) (0.014 + 
             413. 10^$CellContext`x)^(-1) (196.014 + 
             413. 10^$CellContext`x)^(-8) (1 + 
             196./(0.014 + 413. 10^$CellContext`x))^(-2) - 
          3.4931217089177746`*^21 
          10^(3 $CellContext`x + 2 $CellContext`y) (0.014 + 
            413. 10^$CellContext`x)^(-1) (196.014 + 
            413. 10^$CellContext`x)^(-8) (1 + 
            196./(0.014 + 413. 10^$CellContext`x))^(-2) + 
          5.520379843557554*^21 
           10^(4 $CellContext`x + 2 $CellContext`y) (0.014 + 
             413. 10^$CellContext`x)^(-1) (196.014 + 
             413. 10^$CellContext`x)^(-8) (1 + 
             196./(0.014 + 413. 10^$CellContext`x))^(-2) - 
          4.6528915824270817`*^21 
          10^(5 $CellContext`x + 2 $CellContext`y) (0.014 + 
            413. 10^$CellContext`x)^(-1) (196.014 + 
            413. 10^$CellContext`x)^(-8) (1 + 
            196./(0.014 + 413. 10^$CellContext`x))^(-2) + 
          1.634051210495225*^21 
           10^(6 $CellContext`x + 2 $CellContext`y) (0.014 + 
             413. 10^$CellContext`x)^(-1) (196.014 + 
             413. 10^$CellContext`x)^(-8) (1 + 
             196./(0.014 + 413. 10^$CellContext`x))^(-2) - 
          1.8162151026406192`*^17 
          10^($CellContext`x + 4 $CellContext`y) (0.014 + 
            413. 10^$CellContext`x)^(-1) (196.014 + 
            413. 10^$CellContext`x)^(-8) (1 + 
            196./(0.014 + 413. 10^$CellContext`x))^(-2) + 
          5.740537020846243*^17 
           10^(2 $CellContext`x + 4 $CellContext`y) (0.014 + 
             413. 10^$CellContext`x)^(-1) (196.014 + 
             413. 10^$CellContext`x)^(-8) (1 + 
             196./(0.014 + 413. 10^$CellContext`x))^(-2) - 
          8.064087719760198*^17 
          10^(3 $CellContext`x + 4 $CellContext`y) (0.014 + 
            413. 10^$CellContext`x)^(-1) (196.014 + 
            413. 10^$CellContext`x)^(-8) (1 + 
            196./(0.014 + 413. 10^$CellContext`x))^(-2) + 
          4.248046209516533*^17 
           10^(4 $CellContext`x + 4 $CellContext`y) (0.014 + 
             413. 10^$CellContext`x)^(-1) (196.014 + 
             413. 10^$CellContext`x)^(-8) (1 + 
             196./(0.014 + 413. 10^$CellContext`x))^(-2) - 
          3.2168243036159996`*^13 
          10^($CellContext`x + 6 $CellContext`y) (0.014 + 
            413. 10^$CellContext`x)^(-1) (196.014 + 
            413. 10^$CellContext`x)^(-8) (1 + 
            196./(0.014 + 413. 10^$CellContext`x))^(-2) + 
          3.3891541770239996`*^13 
           10^(2 $CellContext`x + 6 $CellContext`y) (0.014 + 
             413. 10^$CellContext`x)^(-1) (196.014 + 
             413. 10^$CellContext`x)^(-8) (1 + 
             196./(0.014 + 413. 10^$CellContext`x))^(-2) + 
          9.163587469639679*^14 
           10^(2 $CellContext`y) (0.014 + 413. 10^$CellContext`x)^(-1) (
             196.014 + 413. 10^$CellContext`x)^(-6) (1 + 
             196./(0.014 + 413. 10^$CellContext`x))^(-2) + 
          1.0476295208959999`*^12 
           10^(4 $CellContext`y) (0.014 + 413. 10^$CellContext`x)^(-1) (
             196.014 + 413. 10^$CellContext`x)^(-6) (1 + 
             196./(0.014 + 413. 10^$CellContext`x))^(-2) + 
          3.3497497599999994`*^8 
           10^(6 $CellContext`y) (0.014 + 413. 10^$CellContext`x)^(-1) (
             196.014 + 413. 10^$CellContext`x)^(-6) (1 + 
             196./(0.014 + 413. 10^$CellContext`x))^(-2) - 
          7.723595152982015*^15 
          10^($CellContext`x + 2 $CellContext`y) (0.014 + 
            413. 10^$CellContext`x)^(-1) (196.014 + 
            413. 10^$CellContext`x)^(-6) (1 + 
            196./(0.014 + 413. 10^$CellContext`x))^(-2) + 
          2.4412077537103868`*^16 
           10^(2 $CellContext`x + 2 $CellContext`y) (0.014 + 
             413. 10^$CellContext`x)^(-1) (196.014 + 
             413. 10^$CellContext`x)^(-6) (1 + 
             196./(0.014 + 413. 10^$CellContext`x))^(-2) - 
          3.4293156540217336`*^16 
          10^(3 $CellContext`x + 2 $CellContext`y) (0.014 + 
            413. 10^$CellContext`x)^(-1) (196.014 + 
            413. 10^$CellContext`x)^(-6) (1 + 
            196./(0.014 + 413. 10^$CellContext`x))^(-2) + 
          1.8065144963150204`*^16 
           10^(4 $CellContext`x + 2 $CellContext`y) (0.014 + 
             413. 10^$CellContext`x)^(-1) (196.014 + 
             413. 10^$CellContext`x)^(-6) (1 + 
             196./(0.014 + 413. 10^$CellContext`x))^(-2) - 
          4.415010123775999*^12 
          10^($CellContext`x + 4 $CellContext`y) (0.014 + 
            413. 10^$CellContext`x)^(-1) (196.014 + 
            413. 10^$CellContext`x)^(-6) (1 + 
            196./(0.014 + 413. 10^$CellContext`x))^(-2) + 
          4.651528523263999*^12 
           10^(2 $CellContext`x + 4 $CellContext`y) (0.014 + 
             413. 10^$CellContext`x)^(-1) (196.014 + 
             413. 10^$CellContext`x)^(-6) (1 + 
             196./(0.014 + 413. 10^$CellContext`x))^(-2) + 
          2.7768446877695996`*^13 (0.014 + 413. 10^$CellContext`x)^(-1) (
             196.014 + 413. 10^$CellContext`x)^(-4) (1 + 
             196./(0.014 + 413. 10^$CellContext`x))^(-2) - 
          2.3404833796915197`*^14 
          10^$CellContext`x (0.014 + 413. 10^$CellContext`x)^(-1) (196.014 + 
            413. 10^$CellContext`x)^(-4) (1 + 
            196./(0.014 + 413. 10^$CellContext`x))^(-2) + 
          7.397599253667839*^14 
           10^(2 $CellContext`x) (0.014 + 413. 10^$CellContext`x)^(-1) (
             196.014 + 413. 10^$CellContext`x)^(-4) (1 + 
             196./(0.014 + 413. 10^$CellContext`x))^(-2) - 
          1.0391865618247678`*^15 
          10^(3 $CellContext`x) (0.014 + 413. 10^$CellContext`x)^(-1) (
            196.014 + 413. 10^$CellContext`x)^(-4) (1 + 
            196./(0.014 + 413. 10^$CellContext`x))^(-2) + 
          5.474286352469759*^14 
           10^(4 $CellContext`x) (0.014 + 413. 10^$CellContext`x)^(-1) (
             196.014 + 413. 10^$CellContext`x)^(-4) (1 + 
             196./(0.014 + 413. 10^$CellContext`x))^(-2) + 
          4.818903039999999*^9 
           10^(2 $CellContext`y) (0.014 + 413. 10^$CellContext`x)^(-1) (
             196.014 + 413. 10^$CellContext`x)^(-4) (1 + 
             196./(0.014 + 413. 10^$CellContext`x))^(-2) + 
          4.862054399999999*^7 
           10^(4 $CellContext`y) (0.014 + 413. 10^$CellContext`x)^(-1) (
             196.014 + 413. 10^$CellContext`x)^(-4) (1 + 
             196./(0.014 + 413. 10^$CellContext`x))^(-2) - 
          2.0308234239999996`*^10 
          10^($CellContext`x + 2 $CellContext`y) (0.014 + 
            413. 10^$CellContext`x)^(-1) (196.014 + 
            413. 10^$CellContext`x)^(-4) (1 + 
            196./(0.014 + 413. 10^$CellContext`x))^(-2) + 
          2.1396175359999996`*^10 
           10^(2 $CellContext`x + 2 $CellContext`y) (0.014 + 
             413. 10^$CellContext`x)^(-1) (196.014 + 
             413. 10^$CellContext`x)^(-4) (1 + 
             196./(0.014 + 413. 10^$CellContext`x))^(-2) - 
          1.9275612159999998`*^9 (0.014 + 413. 10^$CellContext`x)^(-1) (
            196.014 + 413. 10^$CellContext`x)^(-2) (1 + 
            196./(0.014 + 413. 10^$CellContext`x))^(-2) + 
          8.123293695999998*^9 
           10^$CellContext`x (0.014 + 413. 10^$CellContext`x)^(-1) (196.014 + 
             413. 10^$CellContext`x)^(-2) (1 + 
             196./(0.014 + 413. 10^$CellContext`x))^(-2) - 
          8.558470143999999*^9 
          10^(2 $CellContext`x) (0.014 + 413. 10^$CellContext`x)^(-1) (
            196.014 + 413. 10^$CellContext`x)^(-2) (1 + 
            196./(0.014 + 413. 10^$CellContext`x))^(-2) + 
          2.7095039999999995`*^6 
           10^(2 $CellContext`y) (0.014 + 413. 10^$CellContext`x)^(-1) (
             196.014 + 413. 10^$CellContext`x)^(-2) (1 + 
             196./(0.014 + 413. 10^$CellContext`x))^(-2) - 
          50176. (0.014 + 413. 10^$CellContext`x)^(-1) (1 + 
            196./(0.014 + 413. 10^$CellContext`x))^(-2) (0. - 413. 
           10^$CellContext`x/(0.014 + 413. 10^$CellContext`x)) - 
          3.8419096878957304`*^21 (0.014 + 413. 10^$CellContext`x)^(-1) (
            196.014 + 413. 10^$CellContext`x)^(-8) (1 + 
            196./(0.014 + 413. 10^$CellContext`x))^(-2) (0. - 413. 
           10^$CellContext`x/(0.014 + 413. 10^$CellContext`x)) + 
          6.476362045309946*^22 
           10^$CellContext`x (0.014 + 413. 10^$CellContext`x)^(-1) (196.014 + 
             413. 10^$CellContext`x)^(-8) (1 + 
             196./(0.014 + 413. 10^$CellContext`x))^(-2) (0. - 413. 
            10^$CellContext`x/(0.014 + 413. 10^$CellContext`x)) - 
          4.776317008416085*^23 
          10^(2 $CellContext`x) (0.014 + 413. 10^$CellContext`x)^(-1) (
            196.014 + 413. 10^$CellContext`x)^(-8) (1 + 
            196./(0.014 + 413. 10^$CellContext`x))^(-2) (0. - 413. 
           10^$CellContext`x/(0.014 + 413. 10^$CellContext`x)) + 
          2.0128764535467786`*^24 
           10^(3 $CellContext`x) (0.014 + 413. 10^$CellContext`x)^(-1) (
             196.014 + 413. 10^$CellContext`x)^(-8) (1 + 
             196./(0.014 + 413. 10^$CellContext`x))^(-2) (0. - 413. 
            10^$CellContext`x/(0.014 + 413. 10^$CellContext`x)) - 
          5.301772801752677*^24 
          10^(4 $CellContext`x) (0.014 + 413. 10^$CellContext`x)^(-1) (
            196.014 + 413. 10^$CellContext`x)^(-8) (1 + 
            196./(0.014 + 413. 10^$CellContext`x))^(-2) (0. - 413. 
           10^$CellContext`x/(0.014 + 413. 10^$CellContext`x)) + 
          8.937274151525939*^24 
           10^(5 $CellContext`x) (0.014 + 413. 10^$CellContext`x)^(-1) (
             196.014 + 413. 10^$CellContext`x)^(-8) (1 + 
             196./(0.014 + 413. 10^$CellContext`x))^(-2) (0. - 413. 
            10^$CellContext`x/(0.014 + 413. 10^$CellContext`x)) - 
          9.416056695357686*^24 
          10^(6 $CellContext`x) (0.014 + 413. 10^$CellContext`x)^(-1) (
            196.014 + 413. 10^$CellContext`x)^(-8) (1 + 
            196./(0.014 + 413. 10^$CellContext`x))^(-2) (0. - 413. 
           10^$CellContext`x/(0.014 + 413. 10^$CellContext`x)) + 
          5.668850459450036*^24 
           10^(7 $CellContext`x) (0.014 + 413. 10^$CellContext`x)^(-1) (
             196.014 + 413. 10^$CellContext`x)^(-8) (1 + 
             196./(0.014 + 413. 10^$CellContext`x))^(-2) (0. - 413. 
            10^$CellContext`x/(0.014 + 413. 10^$CellContext`x)) - 
          1.4931347192301434`*^24 
          10^(8 $CellContext`x) (0.014 + 413. 10^$CellContext`x)^(-1) (
            196.014 + 413. 10^$CellContext`x)^(-8) (1 + 
            196./(0.014 + 413. 10^$CellContext`x))^(-2) (0. - 413. 
           10^$CellContext`x/(0.014 + 413. 10^$CellContext`x)) - 
          1.8668171466937467`*^19 
          10^(2 $CellContext`y) (0.014 + 413. 10^$CellContext`x)^(-1) (
            196.014 + 413. 10^$CellContext`x)^(-8) (1 + 
            196./(0.014 + 413. 10^$CellContext`x))^(-2) (0. - 413. 
           10^$CellContext`x/(0.014 + 413. 10^$CellContext`x)) - 
          2.1548314777092096`*^16 
          10^(4 $CellContext`y) (0.014 + 413. 10^$CellContext`x)^(-1) (
            196.014 + 413. 10^$CellContext`x)^(-8) (1 + 
            196./(0.014 + 413. 10^$CellContext`x))^(-2) (0. - 413. 
           10^$CellContext`x/(0.014 + 413. 10^$CellContext`x)) - 
          7.63314241536*^12 
          10^(6 $CellContext`y) (0.014 + 413. 10^$CellContext`x)^(-1) (
            196.014 + 413. 10^$CellContext`x)^(-8) (1 + 
            196./(0.014 + 413. 10^$CellContext`x))^(-2) (0. - 413. 
           10^$CellContext`x/(0.014 + 413. 10^$CellContext`x)) - 7.225344*^8 
          10^(8 $CellContext`y) (0.014 + 413. 10^$CellContext`x)^(-1) (
            196.014 + 413. 10^$CellContext`x)^(-8) (1 + 
            196./(0.014 + 413. 10^$CellContext`x))^(-2) (0. - 413. 
           10^$CellContext`x/(0.014 + 413. 10^$CellContext`x)) + 
          2.3601902497485226`*^20 
           10^($CellContext`x + 2 $CellContext`y) (0.014 + 
             413. 10^$CellContext`x)^(-1) (196.014 + 
             413. 10^$CellContext`x)^(-8) (1 + 
             196./(0.014 + 413. 10^$CellContext`x))^(-2) (0. - 413. 
            10^$CellContext`x/(0.014 + 413. 10^$CellContext`x)) - 
          1.243314506563954*^21 
          10^(2 $CellContext`x + 2 $CellContext`y) (0.014 + 
            413. 10^$CellContext`x)^(-1) (196.014 + 
            413. 10^$CellContext`x)^(-8) (1 + 
            196./(0.014 + 413. 10^$CellContext`x))^(-2) (0. - 413. 
           10^$CellContext`x/(0.014 + 413. 10^$CellContext`x)) + 
          3.493121708917775*^21 
           10^(3 $CellContext`x + 2 $CellContext`y) (0.014 + 
             413. 10^$CellContext`x)^(-1) (196.014 + 
             413. 10^$CellContext`x)^(-8) (1 + 
             196./(0.014 + 413. 10^$CellContext`x))^(-2) (0. - 413. 
            10^$CellContext`x/(0.014 + 413. 10^$CellContext`x)) - 
          5.520379843557555*^21 
          10^(4 $CellContext`x + 2 $CellContext`y) (0.014 + 
            413. 10^$CellContext`x)^(-1) (196.014 + 
            413. 10^$CellContext`x)^(-8) (1 + 
            196./(0.014 + 413. 10^$CellContext`x))^(-2) (0. - 413. 
           10^$CellContext`x/(0.014 + 413. 10^$CellContext`x)) + 
          4.652891582427082*^21 
           10^(5 $CellContext`x + 2 $CellContext`y) (0.014 + 
             413. 10^$CellContext`x)^(-1) (196.014 + 
             413. 10^$CellContext`x)^(-8) (1 + 
             196./(0.014 + 413. 10^$CellContext`x))^(-2) (0. - 413. 
            10^$CellContext`x/(0.014 + 413. 10^$CellContext`x)) - 
          1.6340512104952252`*^21 
          10^(6 $CellContext`x + 2 $CellContext`y) (0.014 + 
            413. 10^$CellContext`x)^(-1) (196.014 + 
            413. 10^$CellContext`x)^(-8) (1 + 
            196./(0.014 + 413. 10^$CellContext`x))^(-2) (0. - 413. 
           10^$CellContext`x/(0.014 + 413. 10^$CellContext`x)) + 
          1.8162151026406195`*^17 
           10^($CellContext`x + 4 $CellContext`y) (0.014 + 
             413. 10^$CellContext`x)^(-1) (196.014 + 
             413. 10^$CellContext`x)^(-8) (1 + 
             196./(0.014 + 413. 10^$CellContext`x))^(-2) (0. - 413. 
            10^$CellContext`x/(0.014 + 413. 10^$CellContext`x)) - 
          5.740537020846244*^17 
          10^(2 $CellContext`x + 4 $CellContext`y) (0.014 + 
            413. 10^$CellContext`x)^(-1) (196.014 + 
            413. 10^$CellContext`x)^(-8) (1 + 
            196./(0.014 + 413. 10^$CellContext`x))^(-2) (0. - 413. 
           10^$CellContext`x/(0.014 + 413. 10^$CellContext`x)) + 
          8.0640877197602*^17 
           10^(3 $CellContext`x + 4 $CellContext`y) (0.014 + 
             413. 10^$CellContext`x)^(-1) (196.014 + 
             413. 10^$CellContext`x)^(-8) (1 + 
             196./(0.014 + 413. 10^$CellContext`x))^(-2) (0. - 413. 
            10^$CellContext`x/(0.014 + 413. 10^$CellContext`x)) - 
          4.248046209516534*^17 
          10^(4 $CellContext`x + 4 $CellContext`y) (0.014 + 
            413. 10^$CellContext`x)^(-1) (196.014 + 
            413. 10^$CellContext`x)^(-8) (1 + 
            196./(0.014 + 413. 10^$CellContext`x))^(-2) (0. - 413. 
           10^$CellContext`x/(0.014 + 413. 10^$CellContext`x)) + 
          3.216824303616*^13 
           10^($CellContext`x + 6 $CellContext`y) (0.014 + 
             413. 10^$CellContext`x)^(-1) (196.014 + 
             413. 10^$CellContext`x)^(-8) (1 + 
             196./(0.014 + 413. 10^$CellContext`x))^(-2) (0. - 413. 
            10^$CellContext`x/(0.014 + 413. 10^$CellContext`x)) - 
          3.389154177024*^13 
          10^(2 $CellContext`x + 6 $CellContext`y) (0.014 + 
            413. 10^$CellContext`x)^(-1) (196.014 + 
            413. 10^$CellContext`x)^(-8) (1 + 
            196./(0.014 + 413. 10^$CellContext`x))^(-2) (0. - 413. 
           10^$CellContext`x/(0.014 + 413. 10^$CellContext`x)) - 
          9.16358746963968*^14 
          10^(2 $CellContext`y) (0.014 + 413. 10^$CellContext`x)^(-1) (
            196.014 + 413. 10^$CellContext`x)^(-6) (1 + 
            196./(0.014 + 413. 10^$CellContext`x))^(-2) (0. - 413. 
           10^$CellContext`x/(0.014 + 413. 10^$CellContext`x)) - 
          1.047629520896*^12 
          10^(4 $CellContext`y) (0.014 + 413. 10^$CellContext`x)^(-1) (
            196.014 + 413. 10^$CellContext`x)^(-6) (1 + 
            196./(0.014 + 413. 10^$CellContext`x))^(-2) (0. - 413. 
           10^$CellContext`x/(0.014 + 413. 10^$CellContext`x)) - 
          3.34974976*^8 
          10^(6 $CellContext`y) (0.014 + 413. 10^$CellContext`x)^(-1) (
            196.014 + 413. 10^$CellContext`x)^(-6) (1 + 
            196./(0.014 + 413. 10^$CellContext`x))^(-2) (0. - 413. 
           10^$CellContext`x/(0.014 + 413. 10^$CellContext`x)) + 
          7.723595152982016*^15 
           10^($CellContext`x + 2 $CellContext`y) (0.014 + 
             413. 10^$CellContext`x)^(-1) (196.014 + 
             413. 10^$CellContext`x)^(-6) (1 + 
             196./(0.014 + 413. 10^$CellContext`x))^(-2) (0. - 413. 
            10^$CellContext`x/(0.014 + 413. 10^$CellContext`x)) - 
          2.441207753710387*^16 
          10^(2 $CellContext`x + 2 $CellContext`y) (0.014 + 
            413. 10^$CellContext`x)^(-1) (196.014 + 
            413. 10^$CellContext`x)^(-6) (1 + 
            196./(0.014 + 413. 10^$CellContext`x))^(-2) (0. - 413. 
           10^$CellContext`x/(0.014 + 413. 10^$CellContext`x)) + 
          3.4293156540217344`*^16 
           10^(3 $CellContext`x + 2 $CellContext`y) (0.014 + 
             413. 10^$CellContext`x)^(-1) (196.014 + 
             413. 10^$CellContext`x)^(-6) (1 + 
             196./(0.014 + 413. 10^$CellContext`x))^(-2) (0. - 413. 
            10^$CellContext`x/(0.014 + 413. 10^$CellContext`x)) - 
          1.806514496315021*^16 
          10^(4 $CellContext`x + 2 $CellContext`y) (0.014 + 
            413. 10^$CellContext`x)^(-1) (196.014 + 
            413. 10^$CellContext`x)^(-6) (1 + 
            196./(0.014 + 413. 10^$CellContext`x))^(-2) (0. - 413. 
           10^$CellContext`x/(0.014 + 413. 10^$CellContext`x)) + 
          4.415010123776*^12 
           10^($CellContext`x + 4 $CellContext`y) (0.014 + 
             413. 10^$CellContext`x)^(-1) (196.014 + 
             413. 10^$CellContext`x)^(-6) (1 + 
             196./(0.014 + 413. 10^$CellContext`x))^(-2) (0. - 413. 
            10^$CellContext`x/(0.014 + 413. 10^$CellContext`x)) - 
          4.651528523264*^12 
          10^(2 $CellContext`x + 4 $CellContext`y) (0.014 + 
            413. 10^$CellContext`x)^(-1) (196.014 + 
            413. 10^$CellContext`x)^(-6) (1 + 
            196./(0.014 + 413. 10^$CellContext`x))^(-2) (0. - 413. 
           10^$CellContext`x/(0.014 + 413. 10^$CellContext`x)) - 
          2.7768446877696*^13 (0.014 + 413. 10^$CellContext`x)^(-1) (196.014 + 
            413. 10^$CellContext`x)^(-4) (1 + 
            196./(0.014 + 413. 10^$CellContext`x))^(-2) (0. - 413. 
           10^$CellContext`x/(0.014 + 413. 10^$CellContext`x)) + 
          2.34048337969152*^14 
           10^$CellContext`x (0.014 + 413. 10^$CellContext`x)^(-1) (196.014 + 
             413. 10^$CellContext`x)^(-4) (1 + 
             196./(0.014 + 413. 10^$CellContext`x))^(-2) (0. - 413. 
            10^$CellContext`x/(0.014 + 413. 10^$CellContext`x)) - 
          7.39759925366784*^14 
          10^(2 $CellContext`x) (0.014 + 413. 10^$CellContext`x)^(-1) (
            196.014 + 413. 10^$CellContext`x)^(-4) (1 + 
            196./(0.014 + 413. 10^$CellContext`x))^(-2) (0. - 413. 
           10^$CellContext`x/(0.014 + 413. 10^$CellContext`x)) + 
          1.039186561824768*^15 
           10^(3 $CellContext`x) (0.014 + 413. 10^$CellContext`x)^(-1) (
             196.014 + 413. 10^$CellContext`x)^(-4) (1 + 
             196./(0.014 + 413. 10^$CellContext`x))^(-2) (0. - 413. 
            10^$CellContext`x/(0.014 + 413. 10^$CellContext`x)) - 
          5.47428635246976*^14 
          10^(4 $CellContext`x) (0.014 + 413. 10^$CellContext`x)^(-1) (
            196.014 + 413. 10^$CellContext`x)^(-4) (1 + 
            196./(0.014 + 413. 10^$CellContext`x))^(-2) (0. - 413. 
           10^$CellContext`x/(0.014 + 413. 10^$CellContext`x)) - 
          4.81890304*^9 
          10^(2 $CellContext`y) (0.014 + 413. 10^$CellContext`x)^(-1) (
            196.014 + 413. 10^$CellContext`x)^(-4) (1 + 
            196./(0.014 + 413. 10^$CellContext`x))^(-2) (0. - 413. 
           10^$CellContext`x/(0.014 + 413. 10^$CellContext`x)) - 4.8620544*^7 
          10^(4 $CellContext`y) (0.014 + 413. 10^$CellContext`x)^(-1) (
            196.014 + 413. 10^$CellContext`x)^(-4) (1 + 
            196./(0.014 + 413. 10^$CellContext`x))^(-2) (0. - 413. 
           10^$CellContext`x/(0.014 + 413. 10^$CellContext`x)) + 
          2.030823424*^10 
           10^($CellContext`x + 2 $CellContext`y) (0.014 + 
             413. 10^$CellContext`x)^(-1) (196.014 + 
             413. 10^$CellContext`x)^(-4) (1 + 
             196./(0.014 + 413. 10^$CellContext`x))^(-2) (0. - 413. 
            10^$CellContext`x/(0.014 + 413. 10^$CellContext`x)) - 
          2.139617536*^10 
          10^(2 $CellContext`x + 2 $CellContext`y) (0.014 + 
            413. 10^$CellContext`x)^(-1) (196.014 + 
            413. 10^$CellContext`x)^(-4) (1 + 
            196./(0.014 + 413. 10^$CellContext`x))^(-2) (0. - 413. 
           10^$CellContext`x/(0.014 + 413. 10^$CellContext`x)) + 
          1.927561216*^9 (0.014 + 413. 10^$CellContext`x)^(-1) (196.014 + 
             413. 10^$CellContext`x)^(-2) (1 + 
             196./(0.014 + 413. 10^$CellContext`x))^(-2) (0. - 413. 
            10^$CellContext`x/(0.014 + 413. 10^$CellContext`x)) - 
          8.123293696*^9 
          10^$CellContext`x (0.014 + 413. 10^$CellContext`x)^(-1) (196.014 + 
            413. 10^$CellContext`x)^(-2) (1 + 
            196./(0.014 + 413. 10^$CellContext`x))^(-2) (0. - 413. 
           10^$CellContext`x/(0.014 + 413. 10^$CellContext`x)) + 
          8.558470144*^9 
           10^(2 $CellContext`x) (0.014 + 413. 10^$CellContext`x)^(-1) (
             196.014 + 413. 10^$CellContext`x)^(-2) (1 + 
             196./(0.014 + 413. 10^$CellContext`x))^(-2) (0. - 413. 
            10^$CellContext`x/(0.014 + 413. 10^$CellContext`x)) - 2.709504*^6 
          10^(2 $CellContext`y) (0.014 + 413. 10^$CellContext`x)^(-1) (
            196.014 + 413. 10^$CellContext`x)^(-2) (1 + 
            196./(0.014 + 413. 10^$CellContext`x))^(-2) (0. - 413. 
           10^$CellContext`x/(0.014 + 413. 10^$CellContext`x))) - 0.99 
        2^(2 + $CellContext`y) 
        5^$CellContext`y (196.014 + 413. 10^$CellContext`x)^(-1) (-512 + 
          2.510047662758544*^23 (196.014 + 413. 10^$CellContext`x)^(-10) - 9 
          2^(15 + 10 $CellContext`y) 
          5^(2 + 10 $CellContext`y) (196.014 + 413. 10^$CellContext`x)^(-10) - 
          5.289029003669789*^24 
          10^$CellContext`x (196.014 + 413. 10^$CellContext`x)^(-10) + 
          5.015132858836889*^25 
           10^(2 $CellContext`x) (196.014 + 413. 10^$CellContext`x)^(-10) - 
          2.8180270349654903`*^26 
          10^(3 $CellContext`x) (196.014 + 413. 10^$CellContext`x)^(-10) + 
          1.0391474691435245`*^27 
           10^(4 $CellContext`x) (196.014 + 413. 10^$CellContext`x)^(-10) - 
          2.627558600548626*^27 
          10^(5 $CellContext`x) (196.014 + 413. 10^$CellContext`x)^(-10) + 
          4.6138677807252665`*^27 
           10^(6 $CellContext`x) (196.014 + 413. 10^$CellContext`x)^(-10) - 
          5.555473450261035*^27 
          10^(7 $CellContext`x) (196.014 + 413. 10^$CellContext`x)^(-10) + 
          4.3898160745366214`*^27 
           10^(8 $CellContext`x) (196.014 + 413. 10^$CellContext`x)^(-10) - 
          2.0555487968068308`*^27 
          10^(9 $CellContext`x) (196.014 + 413. 10^$CellContext`x)^(-10) + 
          4.331334964700108*^26 
           10^(10 $CellContext`x) (196.014 + 413. 10^$CellContext`x)^(-10) - 
          1.5245673364665598`*^20 
          10^(2 $CellContext`y) (196.014 + 413. 10^$CellContext`x)^(-10) + 
          1.0159549097653043`*^17 
           10^(4 $CellContext`y) (196.014 + 413. 10^$CellContext`x)^(-10) - 
          6.1203923730432*^13 
          10^(6 $CellContext`y) (196.014 + 413. 10^$CellContext`x)^(-10) + 
          2.832334848*^10 
           10^(8 $CellContext`y) (196.014 + 413. 10^$CellContext`x)^(-10) + 
          2.569984938615058*^21 
           10^($CellContext`x + 2 $CellContext`y) (196.014 + 
             413. 10^$CellContext`x)^(-10) - 1.8953638922286052`*^22 
          10^(2 $CellContext`x + 2 $CellContext`y) (196.014 + 
            413. 10^$CellContext`x)^(-10) + 
          7.987604974391978*^22 
           10^(3 $CellContext`x + 2 $CellContext`y) (196.014 + 
             413. 10^$CellContext`x)^(-10) - 2.1038780959336016`*^23 
          10^(4 $CellContext`x + 2 $CellContext`y) (196.014 + 
            413. 10^$CellContext`x)^(-10) + 
          3.546537361716643*^23 
           10^(5 $CellContext`x + 2 $CellContext`y) (196.014 + 
             413. 10^$CellContext`x)^(-10) - 3.736530434665749*^23 
          10^(6 $CellContext`x + 2 $CellContext`y) (196.014 + 
            413. 10^$CellContext`x)^(-10) + 
          2.2495438331150935`*^23 
           10^(7 $CellContext`x + 2 $CellContext`y) (196.014 + 
             413. 10^$CellContext`x)^(-10) - 5.925137774722791*^22 
          10^(8 $CellContext`x + 2 $CellContext`y) (196.014 + 
            413. 10^$CellContext`x)^(-10) - 1.2844572787747062`*^18 
          10^($CellContext`x + 4 $CellContext`y) (196.014 + 
            413. 10^$CellContext`x)^(-10) + 
          6.766337450688184*^18 
           10^(2 $CellContext`x + 4 $CellContext`y) (196.014 + 
             413. 10^$CellContext`x)^(-10) - 1.901018617098109*^19 
          10^(3 $CellContext`x + 4 $CellContext`y) (196.014 + 
            413. 10^$CellContext`x)^(-10) + 
          3.0042883502354043`*^19 
           10^(4 $CellContext`x + 4 $CellContext`y) (196.014 + 
             413. 10^$CellContext`x)^(-10) - 2.532185895198412*^19 
          10^(5 $CellContext`x + 4 $CellContext`y) (196.014 + 
            413. 10^$CellContext`x)^(-10) + 
          8.892795703375376*^18 
           10^(6 $CellContext`x + 4 $CellContext`y) (196.014 + 
             413. 10^$CellContext`x)^(-10) + 
          5.15861642870784*^14 
           10^($CellContext`x + 6 $CellContext`y) (196.014 + 
             413. 10^$CellContext`x)^(-10) - 1.630491264073728*^15 
          10^(2 $CellContext`x + 6 $CellContext`y) (196.014 + 
            413. 10^$CellContext`x)^(-10) + 
          2.290452013817856*^15 
           10^(3 $CellContext`x + 6 $CellContext`y) (196.014 + 
             413. 10^$CellContext`x)^(-10) - 1.206577400136192*^15 
          10^(4 $CellContext`x + 6 $CellContext`y) (196.014 + 
            413. 10^$CellContext`x)^(-10) - 1.1936268288*^11 
          10^($CellContext`x + 8 $CellContext`y) (196.014 + 
            413. 10^$CellContext`x)^(-10) + 
          1.2575711232*^11 
           10^(2 $CellContext`x + 8 $CellContext`y) (196.014 + 
             413. 10^$CellContext`x)^(-10) - 
          1.5245673364665598`*^20 (196.014 + 413. 10^$CellContext`x)^(-8) - 
          5269 2^(11 + 8 $CellContext`y) 
          5^(8 $CellContext`y) (196.014 + 413. 10^$CellContext`x)^(-8) + 
          2.569984938615058*^21 
           10^$CellContext`x (196.014 + 413. 10^$CellContext`x)^(-8) - 
          1.8953638922286052`*^22 
          10^(2 $CellContext`x) (196.014 + 413. 10^$CellContext`x)^(-8) + 
          7.987604974391978*^22 
           10^(3 $CellContext`x) (196.014 + 413. 10^$CellContext`x)^(-8) - 
          2.1038780959336016`*^23 
          10^(4 $CellContext`x) (196.014 + 413. 10^$CellContext`x)^(-8) + 
          3.546537361716643*^23 
           10^(5 $CellContext`x) (196.014 + 413. 10^$CellContext`x)^(-8) - 
          3.736530434665749*^23 
          10^(6 $CellContext`x) (196.014 + 413. 10^$CellContext`x)^(-8) + 
          2.2495438331150935`*^23 
           10^(7 $CellContext`x) (196.014 + 413. 10^$CellContext`x)^(-8) - 
          5.925137774722791*^22 
          10^(8 $CellContext`x) (196.014 + 413. 10^$CellContext`x)^(-8) + 
          1.2699436372066304`*^17 
           10^(2 $CellContext`y) (196.014 + 413. 10^$CellContext`x)^(-8) - 
          8.3305340633088*^13 
          10^(4 $CellContext`y) (196.014 + 413. 10^$CellContext`x)^(-8) + 
          4.03214336*^10 
           10^(6 $CellContext`y) (196.014 + 413. 10^$CellContext`x)^(-8) - 
          1.6055715984683827`*^18 
          10^($CellContext`x + 2 $CellContext`y) (196.014 + 
            413. 10^$CellContext`x)^(-8) + 
          8.45792181336023*^18 
           10^(2 $CellContext`x + 2 $CellContext`y) (196.014 + 
             413. 10^$CellContext`x)^(-8) - 2.376273271372636*^19 
          10^(3 $CellContext`x + 2 $CellContext`y) (196.014 + 
            413. 10^$CellContext`x)^(-8) + 
          3.755360437794256*^19 
           10^(4 $CellContext`x + 2 $CellContext`y) (196.014 + 
             413. 10^$CellContext`x)^(-8) - 3.1652323689980154`*^19 
          10^(5 $CellContext`x + 2 $CellContext`y) (196.014 + 
            413. 10^$CellContext`x)^(-8) + 
          1.111599462921922*^19 
           10^(6 $CellContext`x + 2 $CellContext`y) (196.014 + 
             413. 10^$CellContext`x)^(-8) + 
          7.02145013907456*^14 
           10^($CellContext`x + 4 $CellContext`y) (196.014 + 
             413. 10^$CellContext`x)^(-8) - 2.219279776100352*^15 
          10^(2 $CellContext`x + 4 $CellContext`y) (196.014 + 
            413. 10^$CellContext`x)^(-8) + 
          3.117559685474304*^15 
           10^(3 $CellContext`x + 4 $CellContext`y) (196.014 + 
             413. 10^$CellContext`x)^(-8) - 1.642285905740928*^15 
          10^(4 $CellContext`x + 4 $CellContext`y) (196.014 + 
            413. 10^$CellContext`x)^(-8) - 1.699260416*^11 
          10^($CellContext`x + 6 $CellContext`y) (196.014 + 
            413. 10^$CellContext`x)^(-8) + 
          1.790292224*^11 
           10^(2 $CellContext`x + 6 $CellContext`y) (196.014 + 
             413. 10^$CellContext`x)^(-8) + 
          2.539887274413261*^16 (196.014 + 413. 10^$CellContext`x)^(-6) - 
          1529 2^(9 + 6 $CellContext`y) 
          5^(1 + 6 $CellContext`y) (196.014 + 413. 10^$CellContext`x)^(-6) - 
          3.2111431969367654`*^17 
          10^$CellContext`x (196.014 + 413. 10^$CellContext`x)^(-6) + 
          1.691584362672046*^18 
           10^(2 $CellContext`x) (196.014 + 413. 10^$CellContext`x)^(-6) - 
          4.752546542745272*^18 
          10^(3 $CellContext`x) (196.014 + 413. 10^$CellContext`x)^(-6) + 
          7.510720875588511*^18 
           10^(4 $CellContext`x) (196.014 + 413. 10^$CellContext`x)^(-6) - 
          6.33046473799603*^18 
          10^(5 $CellContext`x) (196.014 + 413. 10^$CellContext`x)^(-6) + 
          2.223198925843844*^18 
           10^(6 $CellContext`x) (196.014 + 413. 10^$CellContext`x)^(-6) - 
          2.3801525895168*^13 
          10^(2 $CellContext`y) (196.014 + 413. 10^$CellContext`x)^(-6) + 
          1.342408704*^10 
           10^(4 $CellContext`y) (196.014 + 413. 10^$CellContext`x)^(-6) + 
          2.00612861116416*^14 
           10^($CellContext`x + 2 $CellContext`y) (196.014 + 
             413. 10^$CellContext`x)^(-6) - 6.34079936028672*^14 
          10^(2 $CellContext`x + 2 $CellContext`y) (196.014 + 
            413. 10^$CellContext`x)^(-6) + 
          8.90731338706944*^14 
           10^(3 $CellContext`x + 2 $CellContext`y) (196.014 + 
             413. 10^$CellContext`x)^(-6) - 4.69224544497408*^14 
          10^(4 $CellContext`x + 2 $CellContext`y) (196.014 + 
            413. 10^$CellContext`x)^(-6) - 5.657293824*^10 
          10^($CellContext`x + 4 $CellContext`y) (196.014 + 
            413. 10^$CellContext`x)^(-6) + 
          5.960363136*^10 
           10^(2 $CellContext`x + 4 $CellContext`y) (196.014 + 
             413. 10^$CellContext`x)^(-6) - 
          1.700108992512*^12 (196.014 + 413. 10^$CellContext`x)^(-4) - 1023 
          2^(9 + 4 $CellContext`y) 
          5^(4 $CellContext`y) (196.014 + 413. 10^$CellContext`x)^(-4) + 
          1.4329490079744*^13 
           10^$CellContext`x (196.014 + 413. 10^$CellContext`x)^(-4) - 
          4.5291424002048*^13 
          10^(2 $CellContext`x) (196.014 + 413. 10^$CellContext`x)^(-4) + 
          6.3623667050496*^13 
           10^(3 $CellContext`x) (196.014 + 413. 10^$CellContext`x)^(-4) - 
          3.3516038892672*^13 
          10^(4 $CellContext`x) (196.014 + 413. 10^$CellContext`x)^(-4) + 
          1.4751744*^9 
           10^(2 $CellContext`y) (196.014 + 413. 10^$CellContext`x)^(-4) - 
          6.2168064*^9 
          10^($CellContext`x + 2 $CellContext`y) (196.014 + 
            413. 10^$CellContext`x)^(-4) + 
          6.5498496*^9 
           10^(2 $CellContext`x + 2 $CellContext`y) (196.014 + 
             413. 10^$CellContext`x)^(-4) + 
          4.917248*^7 (196.014 + 413. 10^$CellContext`x)^(-2) - 11 
          2^(9 + 2 $CellContext`y) 
          5^(1 + 2 $CellContext`y) (196.014 + 413. 10^$CellContext`x)^(-2) - 
          2.0722688*^8 
          10^$CellContext`x (196.014 + 413. 10^$CellContext`x)^(-2) + 
          2.1832832*^8 
           10^(2 $CellContext`x) (196.014 + 
             413. 10^$CellContext`x)^(-2))^(-1) (
         196./(196.014 + 413. 10^$CellContext`x) - 413. 10^$CellContext`x/(
         196.014 + 413. 10^$CellContext`x)) (
         18815.999999999996` (0.014 + 413. 10^$CellContext`x)^(-1) (1 + 
            196./(0.014 + 413. 10^$CellContext`x))^(-2) + 
         3.333602047667404*^16 (0.014 + 413. 10^$CellContext`x)^(-1) (196.014 + 
            413. 10^$CellContext`x)^(-6) (1 + 
            196./(0.014 + 413. 10^$CellContext`x))^(-2) - 
         4.214625445979504*^17 
         10^$CellContext`x (0.014 + 413. 10^$CellContext`x)^(-1) (196.014 + 
           413. 10^$CellContext`x)^(-6) (1 + 
           196./(0.014 + 413. 10^$CellContext`x))^(-2) + 
         2.22020447600706*^18 
          10^(2 $CellContext`x) (0.014 + 413. 10^$CellContext`x)^(-1) (
            196.014 + 413. 10^$CellContext`x)^(-6) (1 + 
            196./(0.014 + 413. 10^$CellContext`x))^(-2) - 
         6.237717337353169*^18 
         10^(3 $CellContext`x) (0.014 + 413. 10^$CellContext`x)^(-1) (196.014 + 
           413. 10^$CellContext`x)^(-6) (1 + 
           196./(0.014 + 413. 10^$CellContext`x))^(-2) + 
         9.857821149209917*^18 
          10^(4 $CellContext`x) (0.014 + 413. 10^$CellContext`x)^(-1) (
            196.014 + 413. 10^$CellContext`x)^(-6) (1 + 
            196./(0.014 + 413. 10^$CellContext`x))^(-2) - 
         8.308734968619789*^18 
         10^(5 $CellContext`x) (0.014 + 413. 10^$CellContext`x)^(-1) (196.014 + 
           413. 10^$CellContext`x)^(-6) (1 + 
           196./(0.014 + 413. 10^$CellContext`x))^(-2) + 
         2.917948590170045*^18 
          10^(6 $CellContext`x) (0.014 + 413. 10^$CellContext`x)^(-1) (
            196.014 + 413. 10^$CellContext`x)^(-6) (1 + 
            196./(0.014 + 413. 10^$CellContext`x))^(-2) + 
         2.2966819605094397`*^14 
          10^(2 $CellContext`y) (0.014 + 413. 10^$CellContext`x)^(-1) (
            196.014 + 413. 10^$CellContext`x)^(-6) (1 + 
            196./(0.014 + 413. 10^$CellContext`x))^(-2) + 
         2.2166953983999997`*^11 
          10^(4 $CellContext`y) (0.014 + 413. 10^$CellContext`x)^(-1) (
            196.014 + 413. 10^$CellContext`x)^(-6) (1 + 
            196./(0.014 + 413. 10^$CellContext`x))^(-2) + 
         6.773759999999999*^7 
          10^(6 $CellContext`y) (0.014 + 413. 10^$CellContext`x)^(-1) (
            196.014 + 413. 10^$CellContext`x)^(-6) (1 + 
            196./(0.014 + 413. 10^$CellContext`x))^(-2) - 
         1.9357747952865278`*^15 
         10^($CellContext`x + 2 $CellContext`y) (0.014 + 
           413. 10^$CellContext`x)^(-1) (196.014 + 
           413. 10^$CellContext`x)^(-6) (1 + 
           196./(0.014 + 413. 10^$CellContext`x))^(-2) + 
         6.118431049387775*^15 
          10^(2 $CellContext`x + 2 $CellContext`y) (0.014 + 
            413. 10^$CellContext`x)^(-1) (196.014 + 
            413. 10^$CellContext`x)^(-6) (1 + 
            196./(0.014 + 413. 10^$CellContext`x))^(-2) - 
         8.59493885509235*^15 
         10^(3 $CellContext`x + 2 $CellContext`y) (0.014 + 
           413. 10^$CellContext`x)^(-1) (196.014 + 
           413. 10^$CellContext`x)^(-6) (1 + 
           196./(0.014 + 413. 10^$CellContext`x))^(-2) + 
         4.527691004021863*^15 
          10^(4 $CellContext`x + 2 $CellContext`y) (0.014 + 
            413. 10^$CellContext`x)^(-1) (196.014 + 
            413. 10^$CellContext`x)^(-6) (1 + 
            196./(0.014 + 413. 10^$CellContext`x))^(-2) - 
         9.341787750399999*^11 
         10^($CellContext`x + 4 $CellContext`y) (0.014 + 
           413. 10^$CellContext`x)^(-1) (196.014 + 
           413. 10^$CellContext`x)^(-6) (1 + 
           196./(0.014 + 413. 10^$CellContext`x))^(-2) + 
         9.842240665599999*^11 
          10^(2 $CellContext`x + 4 $CellContext`y) (0.014 + 
            413. 10^$CellContext`x)^(-1) (196.014 + 
            413. 10^$CellContext`x)^(-6) (1 + 
            196./(0.014 + 413. 10^$CellContext`x))^(-2) + 
         7.520621029375999*^12 (0.014 + 413. 10^$CellContext`x)^(-1) (196.014 + 
            413. 10^$CellContext`x)^(-4) (1 + 
            196./(0.014 + 413. 10^$CellContext`x))^(-2) - 
         6.338809153331199*^13 
         10^$CellContext`x (0.014 + 413. 10^$CellContext`x)^(-1) (196.014 + 
           413. 10^$CellContext`x)^(-4) (1 + 
           196./(0.014 + 413. 10^$CellContext`x))^(-2) + 
         2.0035164645350397`*^14 
          10^(2 $CellContext`x) (0.014 + 413. 10^$CellContext`x)^(-1) (
            196.014 + 413. 10^$CellContext`x)^(-4) (1 + 
            196./(0.014 + 413. 10^$CellContext`x))^(-2) - 
         2.8144636049420794`*^14 
         10^(3 $CellContext`x) (0.014 + 413. 10^$CellContext`x)^(-1) (196.014 + 
           413. 10^$CellContext`x)^(-4) (1 + 
           196./(0.014 + 413. 10^$CellContext`x))^(-2) + 
         1.4826192204605597`*^14 
          10^(4 $CellContext`x) (0.014 + 413. 10^$CellContext`x)^(-1) (
            196.014 + 413. 10^$CellContext`x)^(-4) (1 + 
            196./(0.014 + 413. 10^$CellContext`x))^(-2) + 
         4.2165401599999995`*^9 
          10^(2 $CellContext`y) (0.014 + 413. 10^$CellContext`x)^(-1) (
            196.014 + 413. 10^$CellContext`x)^(-4) (1 + 
            196./(0.014 + 413. 10^$CellContext`x))^(-2) + 
         1.4469503999999998`*^7 
          10^(4 $CellContext`y) (0.014 + 413. 10^$CellContext`x)^(-1) (
            196.014 + 413. 10^$CellContext`x)^(-4) (1 + 
            196./(0.014 + 413. 10^$CellContext`x))^(-2) - 
         1.7769704959999996`*^10 
         10^($CellContext`x + 2 $CellContext`y) (0.014 + 
           413. 10^$CellContext`x)^(-1) (196.014 + 
           413. 10^$CellContext`x)^(-4) (1 + 
           196./(0.014 + 413. 10^$CellContext`x))^(-2) + 
         1.8721653439999996`*^10 
          10^(2 $CellContext`x + 2 $CellContext`y) (0.014 + 
            413. 10^$CellContext`x)^(-1) (196.014 + 
            413. 10^$CellContext`x)^(-4) (1 + 
            196./(0.014 + 413. 10^$CellContext`x))^(-2) - 
         6.023628799999999*^8 (0.014 + 413. 10^$CellContext`x)^(-1) (196.014 + 
           413. 10^$CellContext`x)^(-2) (1 + 
           196./(0.014 + 413. 10^$CellContext`x))^(-2) + 
         2.5385292799999995`*^9 
          10^$CellContext`x (0.014 + 413. 10^$CellContext`x)^(-1) (196.014 + 
            413. 10^$CellContext`x)^(-2) (1 + 
            196./(0.014 + 413. 10^$CellContext`x))^(-2) - 
         2.6745219199999995`*^9 
         10^(2 $CellContext`x) (0.014 + 413. 10^$CellContext`x)^(-1) (196.014 + 
           413. 10^$CellContext`x)^(-2) (1 + 
           196./(0.014 + 413. 10^$CellContext`x))^(-2) + 
         940799.9999999999 
          10^(2 $CellContext`y) (0.014 + 413. 10^$CellContext`x)^(-1) (
            196.014 + 413. 10^$CellContext`x)^(-2) (1 + 
            196./(0.014 + 413. 10^$CellContext`x))^(-2) - 
         18816. (0.014 + 413. 10^$CellContext`x)^(-1) (1 + 
           196./(0.014 + 413. 10^$CellContext`x))^(-2) (0. - 413. 
          10^$CellContext`x/(0.014 + 413. 10^$CellContext`x)) - 
         3.333602047667405*^16 (0.014 + 413. 10^$CellContext`x)^(-1) (196.014 + 
           413. 10^$CellContext`x)^(-6) (1 + 
           196./(0.014 + 413. 10^$CellContext`x))^(-2) (0. - 413. 
          10^$CellContext`x/(0.014 + 413. 10^$CellContext`x)) + 
         4.2146254459795046`*^17 
          10^$CellContext`x (0.014 + 413. 10^$CellContext`x)^(-1) (196.014 + 
            413. 10^$CellContext`x)^(-6) (1 + 
            196./(0.014 + 413. 10^$CellContext`x))^(-2) (0. - 413. 
           10^$CellContext`x/(0.014 + 413. 10^$CellContext`x)) - 
         2.2202044760070605`*^18 
         10^(2 $CellContext`x) (0.014 + 413. 10^$CellContext`x)^(-1) (196.014 + 
           413. 10^$CellContext`x)^(-6) (1 + 
           196./(0.014 + 413. 10^$CellContext`x))^(-2) (0. - 413. 
          10^$CellContext`x/(0.014 + 413. 10^$CellContext`x)) + 
         6.23771733735317*^18 
          10^(3 $CellContext`x) (0.014 + 413. 10^$CellContext`x)^(-1) (
            196.014 + 413. 10^$CellContext`x)^(-6) (1 + 
            196./(0.014 + 413. 10^$CellContext`x))^(-2) (0. - 413. 
           10^$CellContext`x/(0.014 + 413. 10^$CellContext`x)) - 
         9.85782114920992*^18 
         10^(4 $CellContext`x) (0.014 + 413. 10^$CellContext`x)^(-1) (196.014 + 
           413. 10^$CellContext`x)^(-6) (1 + 
           196./(0.014 + 413. 10^$CellContext`x))^(-2) (0. - 413. 
          10^$CellContext`x/(0.014 + 413. 10^$CellContext`x)) + 
         8.30873496861979*^18 
          10^(5 $CellContext`x) (0.014 + 413. 10^$CellContext`x)^(-1) (
            196.014 + 413. 10^$CellContext`x)^(-6) (1 + 
            196./(0.014 + 413. 10^$CellContext`x))^(-2) (0. - 413. 
           10^$CellContext`x/(0.014 + 413. 10^$CellContext`x)) - 
         2.9179485901700454`*^18 
         10^(6 $CellContext`x) (0.014 + 413. 10^$CellContext`x)^(-1) (196.014 + 
           413. 10^$CellContext`x)^(-6) (1 + 
           196./(0.014 + 413. 10^$CellContext`x))^(-2) (0. - 413. 
          10^$CellContext`x/(0.014 + 413. 10^$CellContext`x)) - 
         2.29668196050944*^14 
         10^(2 $CellContext`y) (0.014 + 413. 10^$CellContext`x)^(-1) (196.014 + 
           413. 10^$CellContext`x)^(-6) (1 + 
           196./(0.014 + 413. 10^$CellContext`x))^(-2) (0. - 413. 
          10^$CellContext`x/(0.014 + 413. 10^$CellContext`x)) - 
         2.2166953984*^11 
         10^(4 $CellContext`y) (0.014 + 413. 10^$CellContext`x)^(-1) (196.014 + 
           413. 10^$CellContext`x)^(-6) (1 + 
           196./(0.014 + 413. 10^$CellContext`x))^(-2) (0. - 413. 
          10^$CellContext`x/(0.014 + 413. 10^$CellContext`x)) - 6.77376*^7 
         10^(6 $CellContext`y) (0.014 + 413. 10^$CellContext`x)^(-1) (196.014 + 
           413. 10^$CellContext`x)^(-6) (1 + 
           196./(0.014 + 413. 10^$CellContext`x))^(-2) (0. - 413. 
          10^$CellContext`x/(0.014 + 413. 10^$CellContext`x)) + 
         1.935774795286528*^15 
          10^($CellContext`x + 2 $CellContext`y) (0.014 + 
            413. 10^$CellContext`x)^(-1) (196.014 + 
            413. 10^$CellContext`x)^(-6) (1 + 
            196./(0.014 + 413. 10^$CellContext`x))^(-2) (0. - 413. 
           10^$CellContext`x/(0.014 + 413. 10^$CellContext`x)) - 
         6.118431049387776*^15 
         10^(2 $CellContext`x + 2 $CellContext`y) (0.014 + 
           413. 10^$CellContext`x)^(-1) (196.014 + 
           413. 10^$CellContext`x)^(-6) (1 + 
           196./(0.014 + 413. 10^$CellContext`x))^(-2) (0. - 413. 
          10^$CellContext`x/(0.014 + 413. 10^$CellContext`x)) + 
         8.594938855092352*^15 
          10^(3 $CellContext`x + 2 $CellContext`y) (0.014 + 
            413. 10^$CellContext`x)^(-1) (196.014 + 
            413. 10^$CellContext`x)^(-6) (1 + 
            196./(0.014 + 413. 10^$CellContext`x))^(-2) (0. - 413. 
           10^$CellContext`x/(0.014 + 413. 10^$CellContext`x)) - 
         4.527691004021864*^15 
         10^(4 $CellContext`x + 2 $CellContext`y) (0.014 + 
           413. 10^$CellContext`x)^(-1) (196.014 + 
           413. 10^$CellContext`x)^(-6) (1 + 
           196./(0.014 + 413. 10^$CellContext`x))^(-2) (0. - 413. 
          10^$CellContext`x/(0.014 + 413. 10^$CellContext`x)) + 
         9.3417877504*^11 
          10^($CellContext`x + 4 $CellContext`y) (0.014 + 
            413. 10^$CellContext`x)^(-1) (196.014 + 
            413. 10^$CellContext`x)^(-6) (1 + 
            196./(0.014 + 413. 10^$CellContext`x))^(-2) (0. - 413. 
           10^$CellContext`x/(0.014 + 413. 10^$CellContext`x)) - 
         9.8422406656*^11 
         10^(2 $CellContext`x + 4 $CellContext`y) (0.014 + 
           413. 10^$CellContext`x)^(-1) (196.014 + 
           413. 10^$CellContext`x)^(-6) (1 + 
           196./(0.014 + 413. 10^$CellContext`x))^(-2) (0. - 413. 
          10^$CellContext`x/(0.014 + 413. 10^$CellContext`x)) - 
         7.520621029376*^12 (0.014 + 413. 10^$CellContext`x)^(-1) (196.014 + 
           413. 10^$CellContext`x)^(-4) (1 + 
           196./(0.014 + 413. 10^$CellContext`x))^(-2) (0. - 413. 
          10^$CellContext`x/(0.014 + 413. 10^$CellContext`x)) + 
         6.3388091533312*^13 
          10^$CellContext`x (0.014 + 413. 10^$CellContext`x)^(-1) (196.014 + 
            413. 10^$CellContext`x)^(-4) (1 + 
            196./(0.014 + 413. 10^$CellContext`x))^(-2) (0. - 413. 
           10^$CellContext`x/(0.014 + 413. 10^$CellContext`x)) - 
         2.00351646453504*^14 
         10^(2 $CellContext`x) (0.014 + 413. 10^$CellContext`x)^(-1) (196.014 + 
           413. 10^$CellContext`x)^(-4) (1 + 
           196./(0.014 + 413. 10^$CellContext`x))^(-2) (0. - 413. 
          10^$CellContext`x/(0.014 + 413. 10^$CellContext`x)) + 
         2.81446360494208*^14 
          10^(3 $CellContext`x) (0.014 + 413. 10^$CellContext`x)^(-1) (
            196.014 + 413. 10^$CellContext`x)^(-4) (1 + 
            196./(0.014 + 413. 10^$CellContext`x))^(-2) (0. - 413. 
           10^$CellContext`x/(0.014 + 413. 10^$CellContext`x)) - 
         1.48261922046056*^14 
         10^(4 $CellContext`x) (0.014 + 413. 10^$CellContext`x)^(-1) (196.014 + 
           413. 10^$CellContext`x)^(-4) (1 + 
           196./(0.014 + 413. 10^$CellContext`x))^(-2) (0. - 413. 
          10^$CellContext`x/(0.014 + 413. 10^$CellContext`x)) - 4.21654016*^9 
         10^(2 $CellContext`y) (0.014 + 413. 10^$CellContext`x)^(-1) (196.014 + 
           413. 10^$CellContext`x)^(-4) (1 + 
           196./(0.014 + 413. 10^$CellContext`x))^(-2) (0. - 413. 
          10^$CellContext`x/(0.014 + 413. 10^$CellContext`x)) - 1.4469504*^7 
         10^(4 $CellContext`y) (0.014 + 413. 10^$CellContext`x)^(-1) (196.014 + 
           413. 10^$CellContext`x)^(-4) (1 + 
           196./(0.014 + 413. 10^$CellContext`x))^(-2) (0. - 413. 
          10^$CellContext`x/(0.014 + 413. 10^$CellContext`x)) + 
         1.776970496*^10 
          10^($CellContext`x + 2 $CellContext`y) (0.014 + 
            413. 10^$CellContext`x)^(-1) (196.014 + 
            413. 10^$CellContext`x)^(-4) (1 + 
            196./(0.014 + 413. 10^$CellContext`x))^(-2) (0. - 413. 
           10^$CellContext`x/(0.014 + 413. 10^$CellContext`x)) - 
         1.872165344*^10 
         10^(2 $CellContext`x + 2 $CellContext`y) (0.014 + 
           413. 10^$CellContext`x)^(-1) (196.014 + 
           413. 10^$CellContext`x)^(-4) (1 + 
           196./(0.014 + 413. 10^$CellContext`x))^(-2) (0. - 413. 
          10^$CellContext`x/(0.014 + 413. 10^$CellContext`x)) + 
         6.0236288*^8 (0.014 + 413. 10^$CellContext`x)^(-1) (196.014 + 
            413. 10^$CellContext`x)^(-2) (1 + 
            196./(0.014 + 413. 10^$CellContext`x))^(-2) (0. - 413. 
           10^$CellContext`x/(0.014 + 413. 10^$CellContext`x)) - 
         2.53852928*^9 
         10^$CellContext`x (0.014 + 413. 10^$CellContext`x)^(-1) (196.014 + 
           413. 10^$CellContext`x)^(-2) (1 + 
           196./(0.014 + 413. 10^$CellContext`x))^(-2) (0. - 413. 
          10^$CellContext`x/(0.014 + 413. 10^$CellContext`x)) + 
         2.67452192*^9 
          10^(2 $CellContext`x) (0.014 + 413. 10^$CellContext`x)^(-1) (
            196.014 + 413. 10^$CellContext`x)^(-2) (1 + 
            196./(0.014 + 413. 10^$CellContext`x))^(-2) (0. - 413. 
           10^$CellContext`x/(0.014 + 413. 10^$CellContext`x)) - 940800. 
         10^(2 $CellContext`y) (0.014 + 413. 10^$CellContext`x)^(-1) (196.014 + 
           413. 10^$CellContext`x)^(-2) (1 + 
           196./(0.014 + 413. 10^$CellContext`x))^(-2) (0. - 413. 
          10^$CellContext`x/(0.014 + 413. 10^$CellContext`x))) - 
        10^$CellContext`x (
         0.07615384615384616 2^(1 + $CellContext`y) 
          5^$CellContext`y (196.014 + 413. 10^$CellContext`x)^(-1) (512 - 
            2.510047662758544*^23 (196.014 + 413. 10^$CellContext`x)^(-10) + 
            9 2^(15 + 10 $CellContext`y) 
             5^(2 + 10 $CellContext`y) (196.014 + 
               413. 10^$CellContext`x)^(-10) + 
            5.289029003669789*^24 
             10^$CellContext`x (196.014 + 413. 10^$CellContext`x)^(-10) - 
            5.015132858836889*^25 
            10^(2 $CellContext`x) (196.014 + 413. 10^$CellContext`x)^(-10) + 
            2.8180270349654903`*^26 
             10^(3 $CellContext`x) (196.014 + 413. 10^$CellContext`x)^(-10) - 
            1.0391474691435245`*^27 
            10^(4 $CellContext`x) (196.014 + 413. 10^$CellContext`x)^(-10) + 
            2.627558600548626*^27 
             10^(5 $CellContext`x) (196.014 + 413. 10^$CellContext`x)^(-10) - 
            4.6138677807252665`*^27 
            10^(6 $CellContext`x) (196.014 + 413. 10^$CellContext`x)^(-10) + 
            5.555473450261035*^27 
             10^(7 $CellContext`x) (196.014 + 413. 10^$CellContext`x)^(-10) - 
            4.3898160745366214`*^27 
            10^(8 $CellContext`x) (196.014 + 413. 10^$CellContext`x)^(-10) + 
            2.0555487968068308`*^27 
             10^(9 $CellContext`x) (196.014 + 413. 10^$CellContext`x)^(-10) - 
            4.331334964700108*^26 
            10^(10 $CellContext`x) (196.014 + 413. 10^$CellContext`x)^(-10) + 
            1.5245673364665598`*^20 
             10^(2 $CellContext`y) (196.014 + 413. 10^$CellContext`x)^(-10) - 
            1.0159549097653043`*^17 
            10^(4 $CellContext`y) (196.014 + 413. 10^$CellContext`x)^(-10) + 
            6.1203923730432*^13 
             10^(6 $CellContext`y) (196.014 + 413. 10^$CellContext`x)^(-10) - 
            2.832334848*^10 
            10^(8 $CellContext`y) (196.014 + 413. 10^$CellContext`x)^(-10) - 
            2.569984938615058*^21 
            10^($CellContext`x + 2 $CellContext`y) (196.014 + 
              413. 10^$CellContext`x)^(-10) + 
            1.8953638922286052`*^22 
             10^(2 $CellContext`x + 2 $CellContext`y) (196.014 + 
               413. 10^$CellContext`x)^(-10) - 7.987604974391978*^22 
            10^(3 $CellContext`x + 2 $CellContext`y) (196.014 + 
              413. 10^$CellContext`x)^(-10) + 
            2.1038780959336016`*^23 
             10^(4 $CellContext`x + 2 $CellContext`y) (196.014 + 
               413. 10^$CellContext`x)^(-10) - 3.546537361716643*^23 
            10^(5 $CellContext`x + 2 $CellContext`y) (196.014 + 
              413. 10^$CellContext`x)^(-10) + 
            3.736530434665749*^23 
             10^(6 $CellContext`x + 2 $CellContext`y) (196.014 + 
               413. 10^$CellContext`x)^(-10) - 2.2495438331150935`*^23 
            10^(7 $CellContext`x + 2 $CellContext`y) (196.014 + 
              413. 10^$CellContext`x)^(-10) + 
            5.925137774722791*^22 
             10^(8 $CellContext`x + 2 $CellContext`y) (196.014 + 
               413. 10^$CellContext`x)^(-10) + 
            1.2844572787747062`*^18 
             10^($CellContext`x + 4 $CellContext`y) (196.014 + 
               413. 10^$CellContext`x)^(-10) - 6.766337450688184*^18 
            10^(2 $CellContext`x + 4 $CellContext`y) (196.014 + 
              413. 10^$CellContext`x)^(-10) + 
            1.901018617098109*^19 
             10^(3 $CellContext`x + 4 $CellContext`y) (196.014 + 
               413. 10^$CellContext`x)^(-10) - 3.0042883502354043`*^19 
            10^(4 $CellContext`x + 4 $CellContext`y) (196.014 + 
              413. 10^$CellContext`x)^(-10) + 
            2.532185895198412*^19 
             10^(5 $CellContext`x + 4 $CellContext`y) (196.014 + 
               413. 10^$CellContext`x)^(-10) - 8.892795703375376*^18 
            10^(6 $CellContext`x + 4 $CellContext`y) (196.014 + 
              413. 10^$CellContext`x)^(-10) - 5.15861642870784*^14 
            10^($CellContext`x + 6 $CellContext`y) (196.014 + 
              413. 10^$CellContext`x)^(-10) + 
            1.630491264073728*^15 
             10^(2 $CellContext`x + 6 $CellContext`y) (196.014 + 
               413. 10^$CellContext`x)^(-10) - 2.290452013817856*^15 
            10^(3 $CellContext`x + 6 $CellContext`y) (196.014 + 
              413. 10^$CellContext`x)^(-10) + 
            1.206577400136192*^15 
             10^(4 $CellContext`x + 6 $CellContext`y) (196.014 + 
               413. 10^$CellContext`x)^(-10) + 
            1.1936268288*^11 
             10^($CellContext`x + 8 $CellContext`y) (196.014 + 
               413. 10^$CellContext`x)^(-10) - 1.2575711232*^11 
            10^(2 $CellContext`x + 8 $CellContext`y) (196.014 + 
              413. 10^$CellContext`x)^(-10) + 
            1.5245673364665598`*^20 (196.014 + 413. 10^$CellContext`x)^(-8) + 
            5269 2^(11 + 8 $CellContext`y) 
             5^(8 $CellContext`y) (196.014 + 413. 10^$CellContext`x)^(-8) - 
            2.569984938615058*^21 
            10^$CellContext`x (196.014 + 413. 10^$CellContext`x)^(-8) + 
            1.8953638922286052`*^22 
             10^(2 $CellContext`x) (196.014 + 413. 10^$CellContext`x)^(-8) - 
            7.987604974391978*^22 
            10^(3 $CellContext`x) (196.014 + 413. 10^$CellContext`x)^(-8) + 
            2.1038780959336016`*^23 
             10^(4 $CellContext`x) (196.014 + 413. 10^$CellContext`x)^(-8) - 
            3.546537361716643*^23 
            10^(5 $CellContext`x) (196.014 + 413. 10^$CellContext`x)^(-8) + 
            3.736530434665749*^23 
             10^(6 $CellContext`x) (196.014 + 413. 10^$CellContext`x)^(-8) - 
            2.2495438331150935`*^23 
            10^(7 $CellContext`x) (196.014 + 413. 10^$CellContext`x)^(-8) + 
            5.925137774722791*^22 
             10^(8 $CellContext`x) (196.014 + 413. 10^$CellContext`x)^(-8) - 
            1.2699436372066304`*^17 
            10^(2 $CellContext`y) (196.014 + 413. 10^$CellContext`x)^(-8) + 
            8.3305340633088*^13 
             10^(4 $CellContext`y) (196.014 + 413. 10^$CellContext`x)^(-8) - 
            4.03214336*^10 
            10^(6 $CellContext`y) (196.014 + 413. 10^$CellContext`x)^(-8) + 
            1.6055715984683827`*^18 
             10^($CellContext`x + 2 $CellContext`y) (196.014 + 
               413. 10^$CellContext`x)^(-8) - 8.45792181336023*^18 
            10^(2 $CellContext`x + 2 $CellContext`y) (196.014 + 
              413. 10^$CellContext`x)^(-8) + 
            2.376273271372636*^19 
             10^(3 $CellContext`x + 2 $CellContext`y) (196.014 + 
               413. 10^$CellContext`x)^(-8) - 3.755360437794256*^19 
            10^(4 $CellContext`x + 2 $CellContext`y) (196.014 + 
              413. 10^$CellContext`x)^(-8) + 
            3.1652323689980154`*^19 
             10^(5 $CellContext`x + 2 $CellContext`y) (196.014 + 
               413. 10^$CellContext`x)^(-8) - 1.111599462921922*^19 
            10^(6 $CellContext`x + 2 $CellContext`y) (196.014 + 
              413. 10^$CellContext`x)^(-8) - 7.02145013907456*^14 
            10^($CellContext`x + 4 $CellContext`y) (196.014 + 
              413. 10^$CellContext`x)^(-8) + 
            2.219279776100352*^15 
             10^(2 $CellContext`x + 4 $CellContext`y) (196.014 + 
               413. 10^$CellContext`x)^(-8) - 3.117559685474304*^15 
            10^(3 $CellContext`x + 4 $CellContext`y) (196.014 + 
              413. 10^$CellContext`x)^(-8) + 
            1.642285905740928*^15 
             10^(4 $CellContext`x + 4 $CellContext`y) (196.014 + 
               413. 10^$CellContext`x)^(-8) + 
            1.699260416*^11 
             10^($CellContext`x + 6 $CellContext`y) (196.014 + 
               413. 10^$CellContext`x)^(-8) - 1.790292224*^11 
            10^(2 $CellContext`x + 6 $CellContext`y) (196.014 + 
              413. 10^$CellContext`x)^(-8) - 
            2.539887274413261*^16 (196.014 + 413. 10^$CellContext`x)^(-6) + 
            1529 2^(9 + 6 $CellContext`y) 
             5^(1 + 6 $CellContext`y) (196.014 + 413. 10^$CellContext`x)^(-6) + 
            3.2111431969367654`*^17 
             10^$CellContext`x (196.014 + 413. 10^$CellContext`x)^(-6) - 
            1.691584362672046*^18 
            10^(2 $CellContext`x) (196.014 + 413. 10^$CellContext`x)^(-6) + 
            4.752546542745272*^18 
             10^(3 $CellContext`x) (196.014 + 413. 10^$CellContext`x)^(-6) - 
            7.510720875588511*^18 
            10^(4 $CellContext`x) (196.014 + 413. 10^$CellContext`x)^(-6) + 
            6.33046473799603*^18 
             10^(5 $CellContext`x) (196.014 + 413. 10^$CellContext`x)^(-6) - 
            2.223198925843844*^18 
            10^(6 $CellContext`x) (196.014 + 413. 10^$CellContext`x)^(-6) + 
            2.3801525895168*^13 
             10^(2 $CellContext`y) (196.014 + 413. 10^$CellContext`x)^(-6) - 
            1.342408704*^10 
            10^(4 $CellContext`y) (196.014 + 413. 10^$CellContext`x)^(-6) - 
            2.00612861116416*^14 
            10^($CellContext`x + 2 $CellContext`y) (196.014 + 
              413. 10^$CellContext`x)^(-6) + 
            6.34079936028672*^14 
             10^(2 $CellContext`x + 2 $CellContext`y) (196.014 + 
               413. 10^$CellContext`x)^(-6) - 8.90731338706944*^14 
            10^(3 $CellContext`x + 2 $CellContext`y) (196.014 + 
              413. 10^$CellContext`x)^(-6) + 
            4.69224544497408*^14 
             10^(4 $CellContext`x + 2 $CellContext`y) (196.014 + 
               413. 10^$CellContext`x)^(-6) + 
            5.657293824*^10 
             10^($CellContext`x + 4 $CellContext`y) (196.014 + 
               413. 10^$CellContext`x)^(-6) - 5.960363136*^10 
            10^(2 $CellContext`x + 4 $CellContext`y) (196.014 + 
              413. 10^$CellContext`x)^(-6) + 
            1.700108992512*^12 (196.014 + 413. 10^$CellContext`x)^(-4) + 
            1023 2^(9 + 4 $CellContext`y) 
             5^(4 $CellContext`y) (196.014 + 413. 10^$CellContext`x)^(-4) - 
            1.4329490079744*^13 
            10^$CellContext`x (196.014 + 413. 10^$CellContext`x)^(-4) + 
            4.5291424002048*^13 
             10^(2 $CellContext`x) (196.014 + 413. 10^$CellContext`x)^(-4) - 
            6.3623667050496*^13 
            10^(3 $CellContext`x) (196.014 + 413. 10^$CellContext`x)^(-4) + 
            3.3516038892672*^13 
             10^(4 $CellContext`x) (196.014 + 413. 10^$CellContext`x)^(-4) - 
            1.4751744*^9 
            10^(2 $CellContext`y) (196.014 + 413. 10^$CellContext`x)^(-4) + 
            6.2168064*^9 
             10^($CellContext`x + 2 $CellContext`y) (196.014 + 
               413. 10^$CellContext`x)^(-4) - 6.5498496*^9 
            10^(2 $CellContext`x + 2 $CellContext`y) (196.014 + 
              413. 10^$CellContext`x)^(-4) - 
            4.917248*^7 (196.014 + 413. 10^$CellContext`x)^(-2) + 
            11 2^(9 + 2 $CellContext`y) 
             5^(1 + 2 $CellContext`y) (196.014 + 413. 10^$CellContext`x)^(-2) + 
            2.0722688*^8 
             10^$CellContext`x (196.014 + 413. 10^$CellContext`x)^(-2) - 
            2.1832832*^8 
            10^(2 $CellContext`x) (196.014 + 
              413. 10^$CellContext`x)^(-2))^(-1) (
           50175.99999999999 (0.014 + 413. 10^$CellContext`x)^(-1) (1 + 
              196./(0.014 + 413. 10^$CellContext`x))^(-2) + 
           3.8419096878957304`*^21 (0.014 + 413. 10^$CellContext`x)^(-1) (
              196.014 + 413. 10^$CellContext`x)^(-8) (1 + 
              196./(0.014 + 413. 10^$CellContext`x))^(-2) - 
           6.476362045309945*^22 
           10^$CellContext`x (0.014 + 413. 10^$CellContext`x)^(-1) (196.014 + 
             413. 10^$CellContext`x)^(-8) (1 + 
             196./(0.014 + 413. 10^$CellContext`x))^(-2) + 
           4.7763170084160847`*^23 
            10^(2 $CellContext`x) (0.014 + 413. 10^$CellContext`x)^(-1) (
              196.014 + 413. 10^$CellContext`x)^(-8) (1 + 
              196./(0.014 + 413. 10^$CellContext`x))^(-2) - 
           2.0128764535467783`*^24 
           10^(3 $CellContext`x) (0.014 + 413. 10^$CellContext`x)^(-1) (
             196.014 + 413. 10^$CellContext`x)^(-8) (1 + 
             196./(0.014 + 413. 10^$CellContext`x))^(-2) + 
           5.301772801752676*^24 
            10^(4 $CellContext`x) (0.014 + 413. 10^$CellContext`x)^(-1) (
              196.014 + 413. 10^$CellContext`x)^(-8) (1 + 
              196./(0.014 + 413. 10^$CellContext`x))^(-2) - 
           8.937274151525938*^24 
           10^(5 $CellContext`x) (0.014 + 413. 10^$CellContext`x)^(-1) (
             196.014 + 413. 10^$CellContext`x)^(-8) (1 + 
             196./(0.014 + 413. 10^$CellContext`x))^(-2) + 
           9.416056695357685*^24 
            10^(6 $CellContext`x) (0.014 + 413. 10^$CellContext`x)^(-1) (
              196.014 + 413. 10^$CellContext`x)^(-8) (1 + 
              196./(0.014 + 413. 10^$CellContext`x))^(-2) - 
           5.668850459450035*^24 
           10^(7 $CellContext`x) (0.014 + 413. 10^$CellContext`x)^(-1) (
             196.014 + 413. 10^$CellContext`x)^(-8) (1 + 
             196./(0.014 + 413. 10^$CellContext`x))^(-2) + 
           1.4931347192301434`*^24 
            10^(8 $CellContext`x) (0.014 + 413. 10^$CellContext`x)^(-1) (
              196.014 + 413. 10^$CellContext`x)^(-8) (1 + 
              196./(0.014 + 413. 10^$CellContext`x))^(-2) + 
           1.8668171466937463`*^19 
            10^(2 $CellContext`y) (0.014 + 413. 10^$CellContext`x)^(-1) (
              196.014 + 413. 10^$CellContext`x)^(-8) (1 + 
              196./(0.014 + 413. 10^$CellContext`x))^(-2) + 
           2.1548314777092092`*^16 
            10^(4 $CellContext`y) (0.014 + 413. 10^$CellContext`x)^(-1) (
              196.014 + 413. 10^$CellContext`x)^(-8) (1 + 
              196./(0.014 + 413. 10^$CellContext`x))^(-2) + 
           7.633142415359999*^12 
            10^(6 $CellContext`y) (0.014 + 413. 10^$CellContext`x)^(-1) (
              196.014 + 413. 10^$CellContext`x)^(-8) (1 + 
              196./(0.014 + 413. 10^$CellContext`x))^(-2) + 
           7.225343999999999*^8 
            10^(8 $CellContext`y) (0.014 + 413. 10^$CellContext`x)^(-1) (
              196.014 + 413. 10^$CellContext`x)^(-8) (1 + 
              196./(0.014 + 413. 10^$CellContext`x))^(-2) - 
           2.3601902497485223`*^20 
           10^($CellContext`x + 2 $CellContext`y) (0.014 + 
             413. 10^$CellContext`x)^(-1) (196.014 + 
             413. 10^$CellContext`x)^(-8) (1 + 
             196./(0.014 + 413. 10^$CellContext`x))^(-2) + 
           1.2433145065639536`*^21 
            10^(2 $CellContext`x + 2 $CellContext`y) (0.014 + 
              413. 10^$CellContext`x)^(-1) (196.014 + 
              413. 10^$CellContext`x)^(-8) (1 + 
              196./(0.014 + 413. 10^$CellContext`x))^(-2) - 
           3.4931217089177746`*^21 
           10^(3 $CellContext`x + 2 $CellContext`y) (0.014 + 
             413. 10^$CellContext`x)^(-1) (196.014 + 
             413. 10^$CellContext`x)^(-8) (1 + 
             196./(0.014 + 413. 10^$CellContext`x))^(-2) + 
           5.520379843557554*^21 
            10^(4 $CellContext`x + 2 $CellContext`y) (0.014 + 
              413. 10^$CellContext`x)^(-1) (196.014 + 
              413. 10^$CellContext`x)^(-8) (1 + 
              196./(0.014 + 413. 10^$CellContext`x))^(-2) - 
           4.6528915824270817`*^21 
           10^(5 $CellContext`x + 2 $CellContext`y) (0.014 + 
             413. 10^$CellContext`x)^(-1) (196.014 + 
             413. 10^$CellContext`x)^(-8) (1 + 
             196./(0.014 + 413. 10^$CellContext`x))^(-2) + 
           1.634051210495225*^21 
            10^(6 $CellContext`x + 2 $CellContext`y) (0.014 + 
              413. 10^$CellContext`x)^(-1) (196.014 + 
              413. 10^$CellContext`x)^(-8) (1 + 
              196./(0.014 + 413. 10^$CellContext`x))^(-2) - 
           1.8162151026406192`*^17 
           10^($CellContext`x + 4 $CellContext`y) (0.014 + 
             413. 10^$CellContext`x)^(-1) (196.014 + 
             413. 10^$CellContext`x)^(-8) (1 + 
             196./(0.014 + 413. 10^$CellContext`x))^(-2) + 
           5.740537020846243*^17 
            10^(2 $CellContext`x + 4 $CellContext`y) (0.014 + 
              413. 10^$CellContext`x)^(-1) (196.014 + 
              413. 10^$CellContext`x)^(-8) (1 + 
              196./(0.014 + 413. 10^$CellContext`x))^(-2) - 
           8.064087719760198*^17 
           10^(3 $CellContext`x + 4 $CellContext`y) (0.014 + 
             413. 10^$CellContext`x)^(-1) (196.014 + 
             413. 10^$CellContext`x)^(-8) (1 + 
             196./(0.014 + 413. 10^$CellContext`x))^(-2) + 
           4.248046209516533*^17 
            10^(4 $CellContext`x + 4 $CellContext`y) (0.014 + 
              413. 10^$CellContext`x)^(-1) (196.014 + 
              413. 10^$CellContext`x)^(-8) (1 + 
              196./(0.014 + 413. 10^$CellContext`x))^(-2) - 
           3.2168243036159996`*^13 
           10^($CellContext`x + 6 $CellContext`y) (0.014 + 
             413. 10^$CellContext`x)^(-1) (196.014 + 
             413. 10^$CellContext`x)^(-8) (1 + 
             196./(0.014 + 413. 10^$CellContext`x))^(-2) + 
           3.3891541770239996`*^13 
            10^(2 $CellContext`x + 6 $CellContext`y) (0.014 + 
              413. 10^$CellContext`x)^(-1) (196.014 + 
              413. 10^$CellContext`x)^(-8) (1 + 
              196./(0.014 + 413. 10^$CellContext`x))^(-2) + 
           9.163587469639679*^14 
            10^(2 $CellContext`y) (0.014 + 413. 10^$CellContext`x)^(-1) (
              196.014 + 413. 10^$CellContext`x)^(-6) (1 + 
              196./(0.014 + 413. 10^$CellContext`x))^(-2) + 
           1.0476295208959999`*^12 
            10^(4 $CellContext`y) (0.014 + 413. 10^$CellContext`x)^(-1) (
              196.014 + 413. 10^$CellContext`x)^(-6) (1 + 
              196./(0.014 + 413. 10^$CellContext`x))^(-2) + 
           3.3497497599999994`*^8 
            10^(6 $CellContext`y) (0.014 + 413. 10^$CellContext`x)^(-1) (
              196.014 + 413. 10^$CellContext`x)^(-6) (1 + 
              196./(0.014 + 413. 10^$CellContext`x))^(-2) - 
           7.723595152982015*^15 
           10^($CellContext`x + 2 $CellContext`y) (0.014 + 
             413. 10^$CellContext`x)^(-1) (196.014 + 
             413. 10^$CellContext`x)^(-6) (1 + 
             196./(0.014 + 413. 10^$CellContext`x))^(-2) + 
           2.4412077537103868`*^16 
            10^(2 $CellContext`x + 2 $CellContext`y) (0.014 + 
              413. 10^$CellContext`x)^(-1) (196.014 + 
              413. 10^$CellContext`x)^(-6) (1 + 
              196./(0.014 + 413. 10^$CellContext`x))^(-2) - 
           3.4293156540217336`*^16 
           10^(3 $CellContext`x + 2 $CellContext`y) (0.014 + 
             413. 10^$CellContext`x)^(-1) (196.014 + 
             413. 10^$CellContext`x)^(-6) (1 + 
             196./(0.014 + 413. 10^$CellContext`x))^(-2) + 
           1.8065144963150204`*^16 
            10^(4 $CellContext`x + 2 $CellContext`y) (0.014 + 
              413. 10^$CellContext`x)^(-1) (196.014 + 
              413. 10^$CellContext`x)^(-6) (1 + 
              196./(0.014 + 413. 10^$CellContext`x))^(-2) - 
           4.415010123775999*^12 
           10^($CellContext`x + 4 $CellContext`y) (0.014 + 
             413. 10^$CellContext`x)^(-1) (196.014 + 
             413. 10^$CellContext`x)^(-6) (1 + 
             196./(0.014 + 413. 10^$CellContext`x))^(-2) + 
           4.651528523263999*^12 
            10^(2 $CellContext`x + 4 $CellContext`y) (0.014 + 
              413. 10^$CellContext`x)^(-1) (196.014 + 
              413. 10^$CellContext`x)^(-6) (1 + 
              196./(0.014 + 413. 10^$CellContext`x))^(-2) + 
           2.7768446877695996`*^13 (0.014 + 413. 10^$CellContext`x)^(-1) (
              196.014 + 413. 10^$CellContext`x)^(-4) (1 + 
              196./(0.014 + 413. 10^$CellContext`x))^(-2) - 
           2.3404833796915197`*^14 
           10^$CellContext`x (0.014 + 413. 10^$CellContext`x)^(-1) (196.014 + 
             413. 10^$CellContext`x)^(-4) (1 + 
             196./(0.014 + 413. 10^$CellContext`x))^(-2) + 
           7.397599253667839*^14 
            10^(2 $CellContext`x) (0.014 + 413. 10^$CellContext`x)^(-1) (
              196.014 + 413. 10^$CellContext`x)^(-4) (1 + 
              196./(0.014 + 413. 10^$CellContext`x))^(-2) - 
           1.0391865618247678`*^15 
           10^(3 $CellContext`x) (0.014 + 413. 10^$CellContext`x)^(-1) (
             196.014 + 413. 10^$CellContext`x)^(-4) (1 + 
             196./(0.014 + 413. 10^$CellContext`x))^(-2) + 
           5.474286352469759*^14 
            10^(4 $CellContext`x) (0.014 + 413. 10^$CellContext`x)^(-1) (
              196.014 + 413. 10^$CellContext`x)^(-4) (1 + 
              196./(0.014 + 413. 10^$CellContext`x))^(-2) + 
           4.818903039999999*^9 
            10^(2 $CellContext`y) (0.014 + 413. 10^$CellContext`x)^(-1) (
              196.014 + 413. 10^$CellContext`x)^(-4) (1 + 
              196./(0.014 + 413. 10^$CellContext`x))^(-2) + 
           4.862054399999999*^7 
            10^(4 $CellContext`y) (0.014 + 413. 10^$CellContext`x)^(-1) (
              196.014 + 413. 10^$CellContext`x)^(-4) (1 + 
              196./(0.014 + 413. 10^$CellContext`x))^(-2) - 
           2.0308234239999996`*^10 
           10^($CellContext`x + 2 $CellContext`y) (0.014 + 
             413. 10^$CellContext`x)^(-1) (196.014 + 
             413. 10^$CellContext`x)^(-4) (1 + 
             196./(0.014 + 413. 10^$CellContext`x))^(-2) + 
           2.1396175359999996`*^10 
            10^(2 $CellContext`x + 2 $CellContext`y) (0.014 + 
              413. 10^$CellContext`x)^(-1) (196.014 + 
              413. 10^$CellContext`x)^(-4) (1 + 
              196./(0.014 + 413. 10^$CellContext`x))^(-2) - 
           1.9275612159999998`*^9 (0.014 + 413. 10^$CellContext`x)^(-1) (
             196.014 + 413. 10^$CellContext`x)^(-2) (1 + 
             196./(0.014 + 413. 10^$CellContext`x))^(-2) + 
           8.123293695999998*^9 
            10^$CellContext`x (0.014 + 413. 10^$CellContext`x)^(-1) (196.014 + 
              413. 10^$CellContext`x)^(-2) (1 + 
              196./(0.014 + 413. 10^$CellContext`x))^(-2) - 
           8.558470143999999*^9 
           10^(2 $CellContext`x) (0.014 + 413. 10^$CellContext`x)^(-1) (
             196.014 + 413. 10^$CellContext`x)^(-2) (1 + 
             196./(0.014 + 413. 10^$CellContext`x))^(-2) + 
           2.7095039999999995`*^6 
            10^(2 $CellContext`y) (0.014 + 413. 10^$CellContext`x)^(-1) (
              196.014 + 413. 10^$CellContext`x)^(-2) (1 + 
              196./(0.014 + 413. 10^$CellContext`x))^(-2) - 
           50176. (0.014 + 413. 10^$CellContext`x)^(-1) (1 + 
             196./(0.014 + 413. 10^$CellContext`x))^(-2) (0. - 413. 
            10^$CellContext`x/(0.014 + 413. 10^$CellContext`x)) - 
           3.8419096878957304`*^21 (0.014 + 413. 10^$CellContext`x)^(-1) (
             196.014 + 413. 10^$CellContext`x)^(-8) (1 + 
             196./(0.014 + 413. 10^$CellContext`x))^(-2) (0. - 413. 
            10^$CellContext`x/(0.014 + 413. 10^$CellContext`x)) + 
           6.476362045309946*^22 
            10^$CellContext`x (0.014 + 413. 10^$CellContext`x)^(-1) (196.014 + 
              413. 10^$CellContext`x)^(-8) (1 + 
              196./(0.014 + 413. 10^$CellContext`x))^(-2) (0. - 413. 
             10^$CellContext`x/(0.014 + 413. 10^$CellContext`x)) - 
           4.776317008416085*^23 
           10^(2 $CellContext`x) (0.014 + 413. 10^$CellContext`x)^(-1) (
             196.014 + 413. 10^$CellContext`x)^(-8) (1 + 
             196./(0.014 + 413. 10^$CellContext`x))^(-2) (0. - 413. 
            10^$CellContext`x/(0.014 + 413. 10^$CellContext`x)) + 
           2.0128764535467786`*^24 
            10^(3 $CellContext`x) (0.014 + 413. 10^$CellContext`x)^(-1) (
              196.014 + 413. 10^$CellContext`x)^(-8) (1 + 
              196./(0.014 + 413. 10^$CellContext`x))^(-2) (0. - 413. 
             10^$CellContext`x/(0.014 + 413. 10^$CellContext`x)) - 
           5.301772801752677*^24 
           10^(4 $CellContext`x) (0.014 + 413. 10^$CellContext`x)^(-1) (
             196.014 + 413. 10^$CellContext`x)^(-8) (1 + 
             196./(0.014 + 413. 10^$CellContext`x))^(-2) (0. - 413. 
            10^$CellContext`x/(0.014 + 413. 10^$CellContext`x)) + 
           8.937274151525939*^24 
            10^(5 $CellContext`x) (0.014 + 413. 10^$CellContext`x)^(-1) (
              196.014 + 413. 10^$CellContext`x)^(-8) (1 + 
              196./(0.014 + 413. 10^$CellContext`x))^(-2) (0. - 413. 
             10^$CellContext`x/(0.014 + 413. 10^$CellContext`x)) - 
           9.416056695357686*^24 
           10^(6 $CellContext`x) (0.014 + 413. 10^$CellContext`x)^(-1) (
             196.014 + 413. 10^$CellContext`x)^(-8) (1 + 
             196./(0.014 + 413. 10^$CellContext`x))^(-2) (0. - 413. 
            10^$CellContext`x/(0.014 + 413. 10^$CellContext`x)) + 
           5.668850459450036*^24 
            10^(7 $CellContext`x) (0.014 + 413. 10^$CellContext`x)^(-1) (
              196.014 + 413. 10^$CellContext`x)^(-8) (1 + 
              196./(0.014 + 413. 10^$CellContext`x))^(-2) (0. - 413. 
             10^$CellContext`x/(0.014 + 413. 10^$CellContext`x)) - 
           1.4931347192301434`*^24 
           10^(8 $CellContext`x) (0.014 + 413. 10^$CellContext`x)^(-1) (
             196.014 + 413. 10^$CellContext`x)^(-8) (1 + 
             196./(0.014 + 413. 10^$CellContext`x))^(-2) (0. - 413. 
            10^$CellContext`x/(0.014 + 413. 10^$CellContext`x)) - 
           1.8668171466937467`*^19 
           10^(2 $CellContext`y) (0.014 + 413. 10^$CellContext`x)^(-1) (
             196.014 + 413. 10^$CellContext`x)^(-8) (1 + 
             196./(0.014 + 413. 10^$CellContext`x))^(-2) (0. - 413. 
            10^$CellContext`x/(0.014 + 413. 10^$CellContext`x)) - 
           2.1548314777092096`*^16 
           10^(4 $CellContext`y) (0.014 + 413. 10^$CellContext`x)^(-1) (
             196.014 + 413. 10^$CellContext`x)^(-8) (1 + 
             196./(0.014 + 413. 10^$CellContext`x))^(-2) (0. - 413. 
            10^$CellContext`x/(0.014 + 413. 10^$CellContext`x)) - 
           7.63314241536*^12 
           10^(6 $CellContext`y) (0.014 + 413. 10^$CellContext`x)^(-1) (
             196.014 + 413. 10^$CellContext`x)^(-8) (1 + 
             196./(0.014 + 413. 10^$CellContext`x))^(-2) (0. - 413. 
            10^$CellContext`x/(0.014 + 413. 10^$CellContext`x)) - 7.225344*^8 
           10^(8 $CellContext`y) (0.014 + 413. 10^$CellContext`x)^(-1) (
             196.014 + 413. 10^$CellContext`x)^(-8) (1 + 
             196./(0.014 + 413. 10^$CellContext`x))^(-2) (0. - 413. 
            10^$CellContext`x/(0.014 + 413. 10^$CellContext`x)) + 
           2.3601902497485226`*^20 
            10^($CellContext`x + 2 $CellContext`y) (0.014 + 
              413. 10^$CellContext`x)^(-1) (196.014 + 
              413. 10^$CellContext`x)^(-8) (1 + 
              196./(0.014 + 413. 10^$CellContext`x))^(-2) (0. - 413. 
             10^$CellContext`x/(0.014 + 413. 10^$CellContext`x)) - 
           1.243314506563954*^21 
           10^(2 $CellContext`x + 2 $CellContext`y) (0.014 + 
             413. 10^$CellContext`x)^(-1) (196.014 + 
             413. 10^$CellContext`x)^(-8) (1 + 
             196./(0.014 + 413. 10^$CellContext`x))^(-2) (0. - 413. 
            10^$CellContext`x/(0.014 + 413. 10^$CellContext`x)) + 
           3.493121708917775*^21 
            10^(3 $CellContext`x + 2 $CellContext`y) (0.014 + 
              413. 10^$CellContext`x)^(-1) (196.014 + 
              413. 10^$CellContext`x)^(-8) (1 + 
              196./(0.014 + 413. 10^$CellContext`x))^(-2) (0. - 413. 
             10^$CellContext`x/(0.014 + 413. 10^$CellContext`x)) - 
           5.520379843557555*^21 
           10^(4 $CellContext`x + 2 $CellContext`y) (0.014 + 
             413. 10^$CellContext`x)^(-1) (196.014 + 
             413. 10^$CellContext`x)^(-8) (1 + 
             196./(0.014 + 413. 10^$CellContext`x))^(-2) (0. - 413. 
            10^$CellContext`x/(0.014 + 413. 10^$CellContext`x)) + 
           4.652891582427082*^21 
            10^(5 $CellContext`x + 2 $CellContext`y) (0.014 + 
              413. 10^$CellContext`x)^(-1) (196.014 + 
              413. 10^$CellContext`x)^(-8) (1 + 
              196./(0.014 + 413. 10^$CellContext`x))^(-2) (0. - 413. 
             10^$CellContext`x/(0.014 + 413. 10^$CellContext`x)) - 
           1.6340512104952252`*^21 
           10^(6 $CellContext`x + 2 $CellContext`y) (0.014 + 
             413. 10^$CellContext`x)^(-1) (196.014 + 
             413. 10^$CellContext`x)^(-8) (1 + 
             196./(0.014 + 413. 10^$CellContext`x))^(-2) (0. - 413. 
            10^$CellContext`x/(0.014 + 413. 10^$CellContext`x)) + 
           1.8162151026406195`*^17 
            10^($CellContext`x + 4 $CellContext`y) (0.014 + 
              413. 10^$CellContext`x)^(-1) (196.014 + 
              413. 10^$CellContext`x)^(-8) (1 + 
              196./(0.014 + 413. 10^$CellContext`x))^(-2) (0. - 413. 
             10^$CellContext`x/(0.014 + 413. 10^$CellContext`x)) - 
           5.740537020846244*^17 
           10^(2 $CellContext`x + 4 $CellContext`y) (0.014 + 
             413. 10^$CellContext`x)^(-1) (196.014 + 
             413. 10^$CellContext`x)^(-8) (1 + 
             196./(0.014 + 413. 10^$CellContext`x))^(-2) (0. - 413. 
            10^$CellContext`x/(0.014 + 413. 10^$CellContext`x)) + 
           8.0640877197602*^17 
            10^(3 $CellContext`x + 4 $CellContext`y) (0.014 + 
              413. 10^$CellContext`x)^(-1) (196.014 + 
              413. 10^$CellContext`x)^(-8) (1 + 
              196./(0.014 + 413. 10^$CellContext`x))^(-2) (0. - 413. 
             10^$CellContext`x/(0.014 + 413. 10^$CellContext`x)) - 
           4.248046209516534*^17 
           10^(4 $CellContext`x + 4 $CellContext`y) (0.014 + 
             413. 10^$CellContext`x)^(-1) (196.014 + 
             413. 10^$CellContext`x)^(-8) (1 + 
             196./(0.014 + 413. 10^$CellContext`x))^(-2) (0. - 413. 
            10^$CellContext`x/(0.014 + 413. 10^$CellContext`x)) + 
           3.216824303616*^13 
            10^($CellContext`x + 6 $CellContext`y) (0.014 + 
              413. 10^$CellContext`x)^(-1) (196.014 + 
              413. 10^$CellContext`x)^(-8) (1 + 
              196./(0.014 + 413. 10^$CellContext`x))^(-2) (0. - 413. 
             10^$CellContext`x/(0.014 + 413. 10^$CellContext`x)) - 
           3.389154177024*^13 
           10^(2 $CellContext`x + 6 $CellContext`y) (0.014 + 
             413. 10^$CellContext`x)^(-1) (196.014 + 
             413. 10^$CellContext`x)^(-8) (1 + 
             196./(0.014 + 413. 10^$CellContext`x))^(-2) (0. - 413. 
            10^$CellContext`x/(0.014 + 413. 10^$CellContext`x)) - 
           9.16358746963968*^14 
           10^(2 $CellContext`y) (0.014 + 413. 10^$CellContext`x)^(-1) (
             196.014 + 413. 10^$CellContext`x)^(-6) (1 + 
             196./(0.014 + 413. 10^$CellContext`x))^(-2) (0. - 413. 
            10^$CellContext`x/(0.014 + 413. 10^$CellContext`x)) - 
           1.047629520896*^12 
           10^(4 $CellContext`y) (0.014 + 413. 10^$CellContext`x)^(-1) (
             196.014 + 413. 10^$CellContext`x)^(-6) (1 + 
             196./(0.014 + 413. 10^$CellContext`x))^(-2) (0. - 413. 
            10^$CellContext`x/(0.014 + 413. 10^$CellContext`x)) - 
           3.34974976*^8 
           10^(6 $CellContext`y) (0.014 + 413. 10^$CellContext`x)^(-1) (
             196.014 + 413. 10^$CellContext`x)^(-6) (1 + 
             196./(0.014 + 413. 10^$CellContext`x))^(-2) (0. - 413. 
            10^$CellContext`x/(0.014 + 413. 10^$CellContext`x)) + 
           7.723595152982016*^15 
            10^($CellContext`x + 2 $CellContext`y) (0.014 + 
              413. 10^$CellContext`x)^(-1) (196.014 + 
              413. 10^$CellContext`x)^(-6) (1 + 
              196./(0.014 + 413. 10^$CellContext`x))^(-2) (0. - 413. 
             10^$CellContext`x/(0.014 + 413. 10^$CellContext`x)) - 
           2.441207753710387*^16 
           10^(2 $CellContext`x + 2 $CellContext`y) (0.014 + 
             413. 10^$CellContext`x)^(-1) (196.014 + 
             413. 10^$CellContext`x)^(-6) (1 + 
             196./(0.014 + 413. 10^$CellContext`x))^(-2) (0. - 413. 
            10^$CellContext`x/(0.014 + 413. 10^$CellContext`x)) + 
           3.4293156540217344`*^16 
            10^(3 $CellContext`x + 2 $CellContext`y) (0.014 + 
              413. 10^$CellContext`x)^(-1) (196.014 + 
              413. 10^$CellContext`x)^(-6) (1 + 
              196./(0.014 + 413. 10^$CellContext`x))^(-2) (0. - 413. 
             10^$CellContext`x/(0.014 + 413. 10^$CellContext`x)) - 
           1.806514496315021*^16 
           10^(4 $CellContext`x + 2 $CellContext`y) (0.014 + 
             413. 10^$CellContext`x)^(-1) (196.014 + 
             413. 10^$CellContext`x)^(-6) (1 + 
             196./(0.014 + 413. 10^$CellContext`x))^(-2) (0. - 413. 
            10^$CellContext`x/(0.014 + 413. 10^$CellContext`x)) + 
           4.415010123776*^12 
            10^($CellContext`x + 4 $CellContext`y) (0.014 + 
              413. 10^$CellContext`x)^(-1) (196.014 + 
              413. 10^$CellContext`x)^(-6) (1 + 
              196./(0.014 + 413. 10^$CellContext`x))^(-2) (0. - 413. 
             10^$CellContext`x/(0.014 + 413. 10^$CellContext`x)) - 
           4.651528523264*^12 
           10^(2 $CellContext`x + 4 $CellContext`y) (0.014 + 
             413. 10^$CellContext`x)^(-1) (196.014 + 
             413. 10^$CellContext`x)^(-6) (1 + 
             196./(0.014 + 413. 10^$CellContext`x))^(-2) (0. - 413. 
            10^$CellContext`x/(0.014 + 413. 10^$CellContext`x)) - 
           2.7768446877696*^13 (0.014 + 413. 10^$CellContext`x)^(-1) (196.014 + 
             413. 10^$CellContext`x)^(-4) (1 + 
             196./(0.014 + 413. 10^$CellContext`x))^(-2) (0. - 413. 
            10^$CellContext`x/(0.014 + 413. 10^$CellContext`x)) + 
           2.34048337969152*^14 
            10^$CellContext`x (0.014 + 413. 10^$CellContext`x)^(-1) (196.014 + 
              413. 10^$CellContext`x)^(-4) (1 + 
              196./(0.014 + 413. 10^$CellContext`x))^(-2) (0. - 413. 
             10^$CellContext`x/(0.014 + 413. 10^$CellContext`x)) - 
           7.39759925366784*^14 
           10^(2 $CellContext`x) (0.014 + 413. 10^$CellContext`x)^(-1) (
             196.014 + 413. 10^$CellContext`x)^(-4) (1 + 
             196./(0.014 + 413. 10^$CellContext`x))^(-2) (0. - 413. 
            10^$CellContext`x/(0.014 + 413. 10^$CellContext`x)) + 
           1.039186561824768*^15 
            10^(3 $CellContext`x) (0.014 + 413. 10^$CellContext`x)^(-1) (
              196.014 + 413. 10^$CellContext`x)^(-4) (1 + 
              196./(0.014 + 413. 10^$CellContext`x))^(-2) (0. - 413. 
             10^$CellContext`x/(0.014 + 413. 10^$CellContext`x)) - 
           5.47428635246976*^14 
           10^(4 $CellContext`x) (0.014 + 413. 10^$CellContext`x)^(-1) (
             196.014 + 413. 10^$CellContext`x)^(-4) (1 + 
             196./(0.014 + 413. 10^$CellContext`x))^(-2) (0. - 413. 
            10^$CellContext`x/(0.014 + 413. 10^$CellContext`x)) - 
           4.81890304*^9 
           10^(2 $CellContext`y) (0.014 + 413. 10^$CellContext`x)^(-1) (
             196.014 + 413. 10^$CellContext`x)^(-4) (1 + 
             196./(0.014 + 413. 10^$CellContext`x))^(-2) (0. - 413. 
            10^$CellContext`x/(0.014 + 413. 10^$CellContext`x)) - 
           4.8620544*^7 
           10^(4 $CellContext`y) (0.014 + 413. 10^$CellContext`x)^(-1) (
             196.014 + 413. 10^$CellContext`x)^(-4) (1 + 
             196./(0.014 + 413. 10^$CellContext`x))^(-2) (0. - 413. 
            10^$CellContext`x/(0.014 + 413. 10^$CellContext`x)) + 
           2.030823424*^10 
            10^($CellContext`x + 2 $CellContext`y) (0.014 + 
              413. 10^$CellContext`x)^(-1) (196.014 + 
              413. 10^$CellContext`x)^(-4) (1 + 
              196./(0.014 + 413. 10^$CellContext`x))^(-2) (0. - 413. 
             10^$CellContext`x/(0.014 + 413. 10^$CellContext`x)) - 
           2.139617536*^10 
           10^(2 $CellContext`x + 2 $CellContext`y) (0.014 + 
             413. 10^$CellContext`x)^(-1) (196.014 + 
             413. 10^$CellContext`x)^(-4) (1 + 
             196./(0.014 + 413. 10^$CellContext`x))^(-2) (0. - 413. 
            10^$CellContext`x/(0.014 + 413. 10^$CellContext`x)) + 
           1.927561216*^9 (0.014 + 413. 10^$CellContext`x)^(-1) (196.014 + 
              413. 10^$CellContext`x)^(-2) (1 + 
              196./(0.014 + 413. 10^$CellContext`x))^(-2) (0. - 413. 
             10^$CellContext`x/(0.014 + 413. 10^$CellContext`x)) - 
           8.123293696*^9 
           10^$CellContext`x (0.014 + 413. 10^$CellContext`x)^(-1) (196.014 + 
             413. 10^$CellContext`x)^(-2) (1 + 
             196./(0.014 + 413. 10^$CellContext`x))^(-2) (0. - 413. 
            10^$CellContext`x/(0.014 + 413. 10^$CellContext`x)) + 
           8.558470144*^9 
            10^(2 $CellContext`x) (0.014 + 413. 10^$CellContext`x)^(-1) (
              196.014 + 413. 10^$CellContext`x)^(-2) (1 + 
              196./(0.014 + 413. 10^$CellContext`x))^(-2) (0. - 413. 
             10^$CellContext`x/(0.014 + 413. 10^$CellContext`x)) - 
           2.709504*^6 
           10^(2 $CellContext`y) (0.014 + 413. 10^$CellContext`x)^(-1) (
             196.014 + 413. 10^$CellContext`x)^(-2) (1 + 
             196./(0.014 + 413. 10^$CellContext`x))^(-2) (0. - 413. 
            10^$CellContext`x/(0.014 + 413. 10^$CellContext`x))) - 
         0.07615384615384616 2^(2 + $CellContext`y) 
         5^$CellContext`y (196.014 + 413. 10^$CellContext`x)^(-1) (-512 + 
           2.510047662758544*^23 (196.014 + 413. 10^$CellContext`x)^(-10) - 9 
           2^(15 + 10 $CellContext`y) 
           5^(2 + 10 $CellContext`y) (196.014 + 413. 10^$CellContext`x)^(-10) - 
           5.289029003669789*^24 
           10^$CellContext`x (196.014 + 413. 10^$CellContext`x)^(-10) + 
           5.015132858836889*^25 
            10^(2 $CellContext`x) (196.014 + 413. 10^$CellContext`x)^(-10) - 
           2.8180270349654903`*^26 
           10^(3 $CellContext`x) (196.014 + 413. 10^$CellContext`x)^(-10) + 
           1.0391474691435245`*^27 
            10^(4 $CellContext`x) (196.014 + 413. 10^$CellContext`x)^(-10) - 
           2.627558600548626*^27 
           10^(5 $CellContext`x) (196.014 + 413. 10^$CellContext`x)^(-10) + 
           4.6138677807252665`*^27 
            10^(6 $CellContext`x) (196.014 + 413. 10^$CellContext`x)^(-10) - 
           5.555473450261035*^27 
           10^(7 $CellContext`x) (196.014 + 413. 10^$CellContext`x)^(-10) + 
           4.3898160745366214`*^27 
            10^(8 $CellContext`x) (196.014 + 413. 10^$CellContext`x)^(-10) - 
           2.0555487968068308`*^27 
           10^(9 $CellContext`x) (196.014 + 413. 10^$CellContext`x)^(-10) + 
           4.331334964700108*^26 
            10^(10 $CellContext`x) (196.014 + 413. 10^$CellContext`x)^(-10) - 
           1.5245673364665598`*^20 
           10^(2 $CellContext`y) (196.014 + 413. 10^$CellContext`x)^(-10) + 
           1.0159549097653043`*^17 
            10^(4 $CellContext`y) (196.014 + 413. 10^$CellContext`x)^(-10) - 
           6.1203923730432*^13 
           10^(6 $CellContext`y) (196.014 + 413. 10^$CellContext`x)^(-10) + 
           2.832334848*^10 
            10^(8 $CellContext`y) (196.014 + 413. 10^$CellContext`x)^(-10) + 
           2.569984938615058*^21 
            10^($CellContext`x + 2 $CellContext`y) (196.014 + 
              413. 10^$CellContext`x)^(-10) - 1.8953638922286052`*^22 
           10^(2 $CellContext`x + 2 $CellContext`y) (196.014 + 
             413. 10^$CellContext`x)^(-10) + 
           7.987604974391978*^22 
            10^(3 $CellContext`x + 2 $CellContext`y) (196.014 + 
              413. 10^$CellContext`x)^(-10) - 2.1038780959336016`*^23 
           10^(4 $CellContext`x + 2 $CellContext`y) (196.014 + 
             413. 10^$CellContext`x)^(-10) + 
           3.546537361716643*^23 
            10^(5 $CellContext`x + 2 $CellContext`y) (196.014 + 
              413. 10^$CellContext`x)^(-10) - 3.736530434665749*^23 
           10^(6 $CellContext`x + 2 $CellContext`y) (196.014 + 
             413. 10^$CellContext`x)^(-10) + 
           2.2495438331150935`*^23 
            10^(7 $CellContext`x + 2 $CellContext`y) (196.014 + 
              413. 10^$CellContext`x)^(-10) - 5.925137774722791*^22 
           10^(8 $CellContext`x + 2 $CellContext`y) (196.014 + 
             413. 10^$CellContext`x)^(-10) - 1.2844572787747062`*^18 
           10^($CellContext`x + 4 $CellContext`y) (196.014 + 
             413. 10^$CellContext`x)^(-10) + 
           6.766337450688184*^18 
            10^(2 $CellContext`x + 4 $CellContext`y) (196.014 + 
              413. 10^$CellContext`x)^(-10) - 1.901018617098109*^19 
           10^(3 $CellContext`x + 4 $CellContext`y) (196.014 + 
             413. 10^$CellContext`x)^(-10) + 
           3.0042883502354043`*^19 
            10^(4 $CellContext`x + 4 $CellContext`y) (196.014 + 
              413. 10^$CellContext`x)^(-10) - 2.532185895198412*^19 
           10^(5 $CellContext`x + 4 $CellContext`y) (196.014 + 
             413. 10^$CellContext`x)^(-10) + 
           8.892795703375376*^18 
            10^(6 $CellContext`x + 4 $CellContext`y) (196.014 + 
              413. 10^$CellContext`x)^(-10) + 
           5.15861642870784*^14 
            10^($CellContext`x + 6 $CellContext`y) (196.014 + 
              413. 10^$CellContext`x)^(-10) - 1.630491264073728*^15 
           10^(2 $CellContext`x + 6 $CellContext`y) (196.014 + 
             413. 10^$CellContext`x)^(-10) + 
           2.290452013817856*^15 
            10^(3 $CellContext`x + 6 $CellContext`y) (196.014 + 
              413. 10^$CellContext`x)^(-10) - 1.206577400136192*^15 
           10^(4 $CellContext`x + 6 $CellContext`y) (196.014 + 
             413. 10^$CellContext`x)^(-10) - 1.1936268288*^11 
           10^($CellContext`x + 8 $CellContext`y) (196.014 + 
             413. 10^$CellContext`x)^(-10) + 
           1.2575711232*^11 
            10^(2 $CellContext`x + 8 $CellContext`y) (196.014 + 
              413. 10^$CellContext`x)^(-10) - 
           1.5245673364665598`*^20 (196.014 + 413. 10^$CellContext`x)^(-8) - 
           5269 2^(11 + 8 $CellContext`y) 
           5^(8 $CellContext`y) (196.014 + 413. 10^$CellContext`x)^(-8) + 
           2.569984938615058*^21 
            10^$CellContext`x (196.014 + 413. 10^$CellContext`x)^(-8) - 
           1.8953638922286052`*^22 
           10^(2 $CellContext`x) (196.014 + 413. 10^$CellContext`x)^(-8) + 
           7.987604974391978*^22 
            10^(3 $CellContext`x) (196.014 + 413. 10^$CellContext`x)^(-8) - 
           2.1038780959336016`*^23 
           10^(4 $CellContext`x) (196.014 + 413. 10^$CellContext`x)^(-8) + 
           3.546537361716643*^23 
            10^(5 $CellContext`x) (196.014 + 413. 10^$CellContext`x)^(-8) - 
           3.736530434665749*^23 
           10^(6 $CellContext`x) (196.014 + 413. 10^$CellContext`x)^(-8) + 
           2.2495438331150935`*^23 
            10^(7 $CellContext`x) (196.014 + 413. 10^$CellContext`x)^(-8) - 
           5.925137774722791*^22 
           10^(8 $CellContext`x) (196.014 + 413. 10^$CellContext`x)^(-8) + 
           1.2699436372066304`*^17 
            10^(2 $CellContext`y) (196.014 + 413. 10^$CellContext`x)^(-8) - 
           8.3305340633088*^13 
           10^(4 $CellContext`y) (196.014 + 413. 10^$CellContext`x)^(-8) + 
           4.03214336*^10 
            10^(6 $CellContext`y) (196.014 + 413. 10^$CellContext`x)^(-8) - 
           1.6055715984683827`*^18 
           10^($CellContext`x + 2 $CellContext`y) (196.014 + 
             413. 10^$CellContext`x)^(-8) + 
           8.45792181336023*^18 
            10^(2 $CellContext`x + 2 $CellContext`y) (196.014 + 
              413. 10^$CellContext`x)^(-8) - 2.376273271372636*^19 
           10^(3 $CellContext`x + 2 $CellContext`y) (196.014 + 
             413. 10^$CellContext`x)^(-8) + 
           3.755360437794256*^19 
            10^(4 $CellContext`x + 2 $CellContext`y) (196.014 + 
              413. 10^$CellContext`x)^(-8) - 3.1652323689980154`*^19 
           10^(5 $CellContext`x + 2 $CellContext`y) (196.014 + 
             413. 10^$CellContext`x)^(-8) + 
           1.111599462921922*^19 
            10^(6 $CellContext`x + 2 $CellContext`y) (196.014 + 
              413. 10^$CellContext`x)^(-8) + 
           7.02145013907456*^14 
            10^($CellContext`x + 4 $CellContext`y) (196.014 + 
              413. 10^$CellContext`x)^(-8) - 2.219279776100352*^15 
           10^(2 $CellContext`x + 4 $CellContext`y) (196.014 + 
             413. 10^$CellContext`x)^(-8) + 
           3.117559685474304*^15 
            10^(3 $CellContext`x + 4 $CellContext`y) (196.014 + 
              413. 10^$CellContext`x)^(-8) - 1.642285905740928*^15 
           10^(4 $CellContext`x + 4 $CellContext`y) (196.014 + 
             413. 10^$CellContext`x)^(-8) - 1.699260416*^11 
           10^($CellContext`x + 6 $CellContext`y) (196.014 + 
             413. 10^$CellContext`x)^(-8) + 
           1.790292224*^11 
            10^(2 $CellContext`x + 6 $CellContext`y) (196.014 + 
              413. 10^$CellContext`x)^(-8) + 
           2.539887274413261*^16 (196.014 + 413. 10^$CellContext`x)^(-6) - 
           1529 2^(9 + 6 $CellContext`y) 
           5^(1 + 6 $CellContext`y) (196.014 + 413. 10^$CellContext`x)^(-6) - 
           3.2111431969367654`*^17 
           10^$CellContext`x (196.014 + 413. 10^$CellContext`x)^(-6) + 
           1.691584362672046*^18 
            10^(2 $CellContext`x) (196.014 + 413. 10^$CellContext`x)^(-6) - 
           4.752546542745272*^18 
           10^(3 $CellContext`x) (196.014 + 413. 10^$CellContext`x)^(-6) + 
           7.510720875588511*^18 
            10^(4 $CellContext`x) (196.014 + 413. 10^$CellContext`x)^(-6) - 
           6.33046473799603*^18 
           10^(5 $CellContext`x) (196.014 + 413. 10^$CellContext`x)^(-6) + 
           2.223198925843844*^18 
            10^(6 $CellContext`x) (196.014 + 413. 10^$CellContext`x)^(-6) - 
           2.3801525895168*^13 
           10^(2 $CellContext`y) (196.014 + 413. 10^$CellContext`x)^(-6) + 
           1.342408704*^10 
            10^(4 $CellContext`y) (196.014 + 413. 10^$CellContext`x)^(-6) + 
           2.00612861116416*^14 
            10^($CellContext`x + 2 $CellContext`y) (196.014 + 
              413. 10^$CellContext`x)^(-6) - 6.34079936028672*^14 
           10^(2 $CellContext`x + 2 $CellContext`y) (196.014 + 
             413. 10^$CellContext`x)^(-6) + 
           8.90731338706944*^14 
            10^(3 $CellContext`x + 2 $CellContext`y) (196.014 + 
              413. 10^$CellContext`x)^(-6) - 4.69224544497408*^14 
           10^(4 $CellContext`x + 2 $CellContext`y) (196.014 + 
             413. 10^$CellContext`x)^(-6) - 5.657293824*^10 
           10^($CellContext`x + 4 $CellContext`y) (196.014 + 
             413. 10^$CellContext`x)^(-6) + 
           5.960363136*^10 
            10^(2 $CellContext`x + 4 $CellContext`y) (196.014 + 
              413. 10^$CellContext`x)^(-6) - 
           1.700108992512*^12 (196.014 + 413. 10^$CellContext`x)^(-4) - 1023 
           2^(9 + 4 $CellContext`y) 
           5^(4 $CellContext`y) (196.014 + 413. 10^$CellContext`x)^(-4) + 
           1.4329490079744*^13 
            10^$CellContext`x (196.014 + 413. 10^$CellContext`x)^(-4) - 
           4.5291424002048*^13 
           10^(2 $CellContext`x) (196.014 + 413. 10^$CellContext`x)^(-4) + 
           6.3623667050496*^13 
            10^(3 $CellContext`x) (196.014 + 413. 10^$CellContext`x)^(-4) - 
           3.3516038892672*^13 
           10^(4 $CellContext`x) (196.014 + 413. 10^$CellContext`x)^(-4) + 
           1.4751744*^9 
            10^(2 $CellContext`y) (196.014 + 413. 10^$CellContext`x)^(-4) - 
           6.2168064*^9 
           10^($CellContext`x + 2 $CellContext`y) (196.014 + 
             413. 10^$CellContext`x)^(-4) + 
           6.5498496*^9 
            10^(2 $CellContext`x + 2 $CellContext`y) (196.014 + 
              413. 10^$CellContext`x)^(-4) + 
           4.917248*^7 (196.014 + 413. 10^$CellContext`x)^(-2) - 11 
           2^(9 + 2 $CellContext`y) 
           5^(1 + 2 $CellContext`y) (196.014 + 413. 10^$CellContext`x)^(-2) - 
           2.0722688*^8 
           10^$CellContext`x (196.014 + 413. 10^$CellContext`x)^(-2) + 
           2.1832832*^8 
            10^(2 $CellContext`x) (196.014 + 
              413. 10^$CellContext`x)^(-2))^(-1) (
          196./(196.014 + 413. 10^$CellContext`x) - 413. 10^$CellContext`x/(
          196.014 + 413. 10^$CellContext`x)) (
          18815.999999999996` (0.014 + 413. 10^$CellContext`x)^(-1) (1 + 
             196./(0.014 + 413. 10^$CellContext`x))^(-2) + 
          3.333602047667404*^16 (0.014 + 413. 10^$CellContext`x)^(-1) (
             196.014 + 413. 10^$CellContext`x)^(-6) (1 + 
             196./(0.014 + 413. 10^$CellContext`x))^(-2) - 
          4.214625445979504*^17 
          10^$CellContext`x (0.014 + 413. 10^$CellContext`x)^(-1) (196.014 + 
            413. 10^$CellContext`x)^(-6) (1 + 
            196./(0.014 + 413. 10^$CellContext`x))^(-2) + 
          2.22020447600706*^18 
           10^(2 $CellContext`x) (0.014 + 413. 10^$CellContext`x)^(-1) (
             196.014 + 413. 10^$CellContext`x)^(-6) (1 + 
             196./(0.014 + 413. 10^$CellContext`x))^(-2) - 
          6.237717337353169*^18 
          10^(3 $CellContext`x) (0.014 + 413. 10^$CellContext`x)^(-1) (
            196.014 + 413. 10^$CellContext`x)^(-6) (1 + 
            196./(0.014 + 413. 10^$CellContext`x))^(-2) + 
          9.857821149209917*^18 
           10^(4 $CellContext`x) (0.014 + 413. 10^$CellContext`x)^(-1) (
             196.014 + 413. 10^$CellContext`x)^(-6) (1 + 
             196./(0.014 + 413. 10^$CellContext`x))^(-2) - 
          8.308734968619789*^18 
          10^(5 $CellContext`x) (0.014 + 413. 10^$CellContext`x)^(-1) (
            196.014 + 413. 10^$CellContext`x)^(-6) (1 + 
            196./(0.014 + 413. 10^$CellContext`x))^(-2) + 
          2.917948590170045*^18 
           10^(6 $CellContext`x) (0.014 + 413. 10^$CellContext`x)^(-1) (
             196.014 + 413. 10^$CellContext`x)^(-6) (1 + 
             196./(0.014 + 413. 10^$CellContext`x))^(-2) + 
          2.2966819605094397`*^14 
           10^(2 $CellContext`y) (0.014 + 413. 10^$CellContext`x)^(-1) (
             196.014 + 413. 10^$CellContext`x)^(-6) (1 + 
             196./(0.014 + 413. 10^$CellContext`x))^(-2) + 
          2.2166953983999997`*^11 
           10^(4 $CellContext`y) (0.014 + 413. 10^$CellContext`x)^(-1) (
             196.014 + 413. 10^$CellContext`x)^(-6) (1 + 
             196./(0.014 + 413. 10^$CellContext`x))^(-2) + 
          6.773759999999999*^7 
           10^(6 $CellContext`y) (0.014 + 413. 10^$CellContext`x)^(-1) (
             196.014 + 413. 10^$CellContext`x)^(-6) (1 + 
             196./(0.014 + 413. 10^$CellContext`x))^(-2) - 
          1.9357747952865278`*^15 
          10^($CellContext`x + 2 $CellContext`y) (0.014 + 
            413. 10^$CellContext`x)^(-1) (196.014 + 
            413. 10^$CellContext`x)^(-6) (1 + 
            196./(0.014 + 413. 10^$CellContext`x))^(-2) + 
          6.118431049387775*^15 
           10^(2 $CellContext`x + 2 $CellContext`y) (0.014 + 
             413. 10^$CellContext`x)^(-1) (196.014 + 
             413. 10^$CellContext`x)^(-6) (1 + 
             196./(0.014 + 413. 10^$CellContext`x))^(-2) - 
          8.59493885509235*^15 
          10^(3 $CellContext`x + 2 $CellContext`y) (0.014 + 
            413. 10^$CellContext`x)^(-1) (196.014 + 
            413. 10^$CellContext`x)^(-6) (1 + 
            196./(0.014 + 413. 10^$CellContext`x))^(-2) + 
          4.527691004021863*^15 
           10^(4 $CellContext`x + 2 $CellContext`y) (0.014 + 
             413. 10^$CellContext`x)^(-1) (196.014 + 
             413. 10^$CellContext`x)^(-6) (1 + 
             196./(0.014 + 413. 10^$CellContext`x))^(-2) - 
          9.341787750399999*^11 
          10^($CellContext`x + 4 $CellContext`y) (0.014 + 
            413. 10^$CellContext`x)^(-1) (196.014 + 
            413. 10^$CellContext`x)^(-6) (1 + 
            196./(0.014 + 413. 10^$CellContext`x))^(-2) + 
          9.842240665599999*^11 
           10^(2 $CellContext`x + 4 $CellContext`y) (0.014 + 
             413. 10^$CellContext`x)^(-1) (196.014 + 
             413. 10^$CellContext`x)^(-6) (1 + 
             196./(0.014 + 413. 10^$CellContext`x))^(-2) + 
          7.520621029375999*^12 (0.014 + 413. 10^$CellContext`x)^(-1) (
             196.014 + 413. 10^$CellContext`x)^(-4) (1 + 
             196./(0.014 + 413. 10^$CellContext`x))^(-2) - 
          6.338809153331199*^13 
          10^$CellContext`x (0.014 + 413. 10^$CellContext`x)^(-1) (196.014 + 
            413. 10^$CellContext`x)^(-4) (1 + 
            196./(0.014 + 413. 10^$CellContext`x))^(-2) + 
          2.0035164645350397`*^14 
           10^(2 $CellContext`x) (0.014 + 413. 10^$CellContext`x)^(-1) (
             196.014 + 413. 10^$CellContext`x)^(-4) (1 + 
             196./(0.014 + 413. 10^$CellContext`x))^(-2) - 
          2.8144636049420794`*^14 
          10^(3 $CellContext`x) (0.014 + 413. 10^$CellContext`x)^(-1) (
            196.014 + 413. 10^$CellContext`x)^(-4) (1 + 
            196./(0.014 + 413. 10^$CellContext`x))^(-2) + 
          1.4826192204605597`*^14 
           10^(4 $CellContext`x) (0.014 + 413. 10^$CellContext`x)^(-1) (
             196.014 + 413. 10^$CellContext`x)^(-4) (1 + 
             196./(0.014 + 413. 10^$CellContext`x))^(-2) + 
          4.2165401599999995`*^9 
           10^(2 $CellContext`y) (0.014 + 413. 10^$CellContext`x)^(-1) (
             196.014 + 413. 10^$CellContext`x)^(-4) (1 + 
             196./(0.014 + 413. 10^$CellContext`x))^(-2) + 
          1.4469503999999998`*^7 
           10^(4 $CellContext`y) (0.014 + 413. 10^$CellContext`x)^(-1) (
             196.014 + 413. 10^$CellContext`x)^(-4) (1 + 
             196./(0.014 + 413. 10^$CellContext`x))^(-2) - 
          1.7769704959999996`*^10 
          10^($CellContext`x + 2 $CellContext`y) (0.014 + 
            413. 10^$CellContext`x)^(-1) (196.014 + 
            413. 10^$CellContext`x)^(-4) (1 + 
            196./(0.014 + 413. 10^$CellContext`x))^(-2) + 
          1.8721653439999996`*^10 
           10^(2 $CellContext`x + 2 $CellContext`y) (0.014 + 
             413. 10^$CellContext`x)^(-1) (196.014 + 
             413. 10^$CellContext`x)^(-4) (1 + 
             196./(0.014 + 413. 10^$CellContext`x))^(-2) - 
          6.023628799999999*^8 (0.014 + 413. 10^$CellContext`x)^(-1) (196.014 + 
            413. 10^$CellContext`x)^(-2) (1 + 
            196./(0.014 + 413. 10^$CellContext`x))^(-2) + 
          2.5385292799999995`*^9 
           10^$CellContext`x (0.014 + 413. 10^$CellContext`x)^(-1) (196.014 + 
             413. 10^$CellContext`x)^(-2) (1 + 
             196./(0.014 + 413. 10^$CellContext`x))^(-2) - 
          2.6745219199999995`*^9 
          10^(2 $CellContext`x) (0.014 + 413. 10^$CellContext`x)^(-1) (
            196.014 + 413. 10^$CellContext`x)^(-2) (1 + 
            196./(0.014 + 413. 10^$CellContext`x))^(-2) + 
          940799.9999999999 
           10^(2 $CellContext`y) (0.014 + 413. 10^$CellContext`x)^(-1) (
             196.014 + 413. 10^$CellContext`x)^(-2) (1 + 
             196./(0.014 + 413. 10^$CellContext`x))^(-2) - 
          18816. (0.014 + 413. 10^$CellContext`x)^(-1) (1 + 
            196./(0.014 + 413. 10^$CellContext`x))^(-2) (0. - 413. 
           10^$CellContext`x/(0.014 + 413. 10^$CellContext`x)) - 
          3.333602047667405*^16 (0.014 + 413. 10^$CellContext`x)^(-1) (
            196.014 + 413. 10^$CellContext`x)^(-6) (1 + 
            196./(0.014 + 413. 10^$CellContext`x))^(-2) (0. - 413. 
           10^$CellContext`x/(0.014 + 413. 10^$CellContext`x)) + 
          4.2146254459795046`*^17 
           10^$CellContext`x (0.014 + 413. 10^$CellContext`x)^(-1) (196.014 + 
             413. 10^$CellContext`x)^(-6) (1 + 
             196./(0.014 + 413. 10^$CellContext`x))^(-2) (0. - 413. 
            10^$CellContext`x/(0.014 + 413. 10^$CellContext`x)) - 
          2.2202044760070605`*^18 
          10^(2 $CellContext`x) (0.014 + 413. 10^$CellContext`x)^(-1) (
            196.014 + 413. 10^$CellContext`x)^(-6) (1 + 
            196./(0.014 + 413. 10^$CellContext`x))^(-2) (0. - 413. 
           10^$CellContext`x/(0.014 + 413. 10^$CellContext`x)) + 
          6.23771733735317*^18 
           10^(3 $CellContext`x) (0.014 + 413. 10^$CellContext`x)^(-1) (
             196.014 + 413. 10^$CellContext`x)^(-6) (1 + 
             196./(0.014 + 413. 10^$CellContext`x))^(-2) (0. - 413. 
            10^$CellContext`x/(0.014 + 413. 10^$CellContext`x)) - 
          9.85782114920992*^18 
          10^(4 $CellContext`x) (0.014 + 413. 10^$CellContext`x)^(-1) (
            196.014 + 413. 10^$CellContext`x)^(-6) (1 + 
            196./(0.014 + 413. 10^$CellContext`x))^(-2) (0. - 413. 
           10^$CellContext`x/(0.014 + 413. 10^$CellContext`x)) + 
          8.30873496861979*^18 
           10^(5 $CellContext`x) (0.014 + 413. 10^$CellContext`x)^(-1) (
             196.014 + 413. 10^$CellContext`x)^(-6) (1 + 
             196./(0.014 + 413. 10^$CellContext`x))^(-2) (0. - 413. 
            10^$CellContext`x/(0.014 + 413. 10^$CellContext`x)) - 
          2.9179485901700454`*^18 
          10^(6 $CellContext`x) (0.014 + 413. 10^$CellContext`x)^(-1) (
            196.014 + 413. 10^$CellContext`x)^(-6) (1 + 
            196./(0.014 + 413. 10^$CellContext`x))^(-2) (0. - 413. 
           10^$CellContext`x/(0.014 + 413. 10^$CellContext`x)) - 
          2.29668196050944*^14 
          10^(2 $CellContext`y) (0.014 + 413. 10^$CellContext`x)^(-1) (
            196.014 + 413. 10^$CellContext`x)^(-6) (1 + 
            196./(0.014 + 413. 10^$CellContext`x))^(-2) (0. - 413. 
           10^$CellContext`x/(0.014 + 413. 10^$CellContext`x)) - 
          2.2166953984*^11 
          10^(4 $CellContext`y) (0.014 + 413. 10^$CellContext`x)^(-1) (
            196.014 + 413. 10^$CellContext`x)^(-6) (1 + 
            196./(0.014 + 413. 10^$CellContext`x))^(-2) (0. - 413. 
           10^$CellContext`x/(0.014 + 413. 10^$CellContext`x)) - 6.77376*^7 
          10^(6 $CellContext`y) (0.014 + 413. 10^$CellContext`x)^(-1) (
            196.014 + 413. 10^$CellContext`x)^(-6) (1 + 
            196./(0.014 + 413. 10^$CellContext`x))^(-2) (0. - 413. 
           10^$CellContext`x/(0.014 + 413. 10^$CellContext`x)) + 
          1.935774795286528*^15 
           10^($CellContext`x + 2 $CellContext`y) (0.014 + 
             413. 10^$CellContext`x)^(-1) (196.014 + 
             413. 10^$CellContext`x)^(-6) (1 + 
             196./(0.014 + 413. 10^$CellContext`x))^(-2) (0. - 413. 
            10^$CellContext`x/(0.014 + 413. 10^$CellContext`x)) - 
          6.118431049387776*^15 
          10^(2 $CellContext`x + 2 $CellContext`y) (0.014 + 
            413. 10^$CellContext`x)^(-1) (196.014 + 
            413. 10^$CellContext`x)^(-6) (1 + 
            196./(0.014 + 413. 10^$CellContext`x))^(-2) (0. - 413. 
           10^$CellContext`x/(0.014 + 413. 10^$CellContext`x)) + 
          8.594938855092352*^15 
           10^(3 $CellContext`x + 2 $CellContext`y) (0.014 + 
             413. 10^$CellContext`x)^(-1) (196.014 + 
             413. 10^$CellContext`x)^(-6) (1 + 
             196./(0.014 + 413. 10^$CellContext`x))^(-2) (0. - 413. 
            10^$CellContext`x/(0.014 + 413. 10^$CellContext`x)) - 
          4.527691004021864*^15 
          10^(4 $CellContext`x + 2 $CellContext`y) (0.014 + 
            413. 10^$CellContext`x)^(-1) (196.014 + 
            413. 10^$CellContext`x)^(-6) (1 + 
            196./(0.014 + 413. 10^$CellContext`x))^(-2) (0. - 413. 
           10^$CellContext`x/(0.014 + 413. 10^$CellContext`x)) + 
          9.3417877504*^11 
           10^($CellContext`x + 4 $CellContext`y) (0.014 + 
             413. 10^$CellContext`x)^(-1) (196.014 + 
             413. 10^$CellContext`x)^(-6) (1 + 
             196./(0.014 + 413. 10^$CellContext`x))^(-2) (0. - 413. 
            10^$CellContext`x/(0.014 + 413. 10^$CellContext`x)) - 
          9.8422406656*^11 
          10^(2 $CellContext`x + 4 $CellContext`y) (0.014 + 
            413. 10^$CellContext`x)^(-1) (196.014 + 
            413. 10^$CellContext`x)^(-6) (1 + 
            196./(0.014 + 413. 10^$CellContext`x))^(-2) (0. - 413. 
           10^$CellContext`x/(0.014 + 413. 10^$CellContext`x)) - 
          7.520621029376*^12 (0.014 + 413. 10^$CellContext`x)^(-1) (196.014 + 
            413. 10^$CellContext`x)^(-4) (1 + 
            196./(0.014 + 413. 10^$CellContext`x))^(-2) (0. - 413. 
           10^$CellContext`x/(0.014 + 413. 10^$CellContext`x)) + 
          6.3388091533312*^13 
           10^$CellContext`x (0.014 + 413. 10^$CellContext`x)^(-1) (196.014 + 
             413. 10^$CellContext`x)^(-4) (1 + 
             196./(0.014 + 413. 10^$CellContext`x))^(-2) (0. - 413. 
            10^$CellContext`x/(0.014 + 413. 10^$CellContext`x)) - 
          2.00351646453504*^14 
          10^(2 $CellContext`x) (0.014 + 413. 10^$CellContext`x)^(-1) (
            196.014 + 413. 10^$CellContext`x)^(-4) (1 + 
            196./(0.014 + 413. 10^$CellContext`x))^(-2) (0. - 413. 
           10^$CellContext`x/(0.014 + 413. 10^$CellContext`x)) + 
          2.81446360494208*^14 
           10^(3 $CellContext`x) (0.014 + 413. 10^$CellContext`x)^(-1) (
             196.014 + 413. 10^$CellContext`x)^(-4) (1 + 
             196./(0.014 + 413. 10^$CellContext`x))^(-2) (0. - 413. 
            10^$CellContext`x/(0.014 + 413. 10^$CellContext`x)) - 
          1.48261922046056*^14 
          10^(4 $CellContext`x) (0.014 + 413. 10^$CellContext`x)^(-1) (
            196.014 + 413. 10^$CellContext`x)^(-4) (1 + 
            196./(0.014 + 413. 10^$CellContext`x))^(-2) (0. - 413. 
           10^$CellContext`x/(0.014 + 413. 10^$CellContext`x)) - 
          4.21654016*^9 
          10^(2 $CellContext`y) (0.014 + 413. 10^$CellContext`x)^(-1) (
            196.014 + 413. 10^$CellContext`x)^(-4) (1 + 
            196./(0.014 + 413. 10^$CellContext`x))^(-2) (0. - 413. 
           10^$CellContext`x/(0.014 + 413. 10^$CellContext`x)) - 1.4469504*^7 
          10^(4 $CellContext`y) (0.014 + 413. 10^$CellContext`x)^(-1) (
            196.014 + 413. 10^$CellContext`x)^(-4) (1 + 
            196./(0.014 + 413. 10^$CellContext`x))^(-2) (0. - 413. 
           10^$CellContext`x/(0.014 + 413. 10^$CellContext`x)) + 
          1.776970496*^10 
           10^($CellContext`x + 2 $CellContext`y) (0.014 + 
             413. 10^$CellContext`x)^(-1) (196.014 + 
             413. 10^$CellContext`x)^(-4) (1 + 
             196./(0.014 + 413. 10^$CellContext`x))^(-2) (0. - 413. 
            10^$CellContext`x/(0.014 + 413. 10^$CellContext`x)) - 
          1.872165344*^10 
          10^(2 $CellContext`x + 2 $CellContext`y) (0.014 + 
            413. 10^$CellContext`x)^(-1) (196.014 + 
            413. 10^$CellContext`x)^(-4) (1 + 
            196./(0.014 + 413. 10^$CellContext`x))^(-2) (0. - 413. 
           10^$CellContext`x/(0.014 + 413. 10^$CellContext`x)) + 
          6.0236288*^8 (0.014 + 413. 10^$CellContext`x)^(-1) (196.014 + 
             413. 10^$CellContext`x)^(-2) (1 + 
             196./(0.014 + 413. 10^$CellContext`x))^(-2) (0. - 413. 
            10^$CellContext`x/(0.014 + 413. 10^$CellContext`x)) - 
          2.53852928*^9 
          10^$CellContext`x (0.014 + 413. 10^$CellContext`x)^(-1) (196.014 + 
            413. 10^$CellContext`x)^(-2) (1 + 
            196./(0.014 + 413. 10^$CellContext`x))^(-2) (0. - 413. 
           10^$CellContext`x/(0.014 + 413. 10^$CellContext`x)) + 
          2.67452192*^9 
           10^(2 $CellContext`x) (0.014 + 413. 10^$CellContext`x)^(-1) (
             196.014 + 413. 10^$CellContext`x)^(-2) (1 + 
             196./(0.014 + 413. 10^$CellContext`x))^(-2) (0. - 413. 
            10^$CellContext`x/(0.014 + 413. 10^$CellContext`x)) - 940800. 
          10^(2 $CellContext`y) (0.014 + 413. 10^$CellContext`x)^(-1) (
            196.014 + 413. 10^$CellContext`x)^(-2) (1 + 
            196./(0.014 + 413. 10^$CellContext`x))^(-2) (0. - 413. 
           10^$CellContext`x/(0.014 + 413. 10^$CellContext`x)))))] >= 0.95, 
    Typeset`show$$ = True, Typeset`bookmarkList$$ = {}, 
    Typeset`bookmarkMode$$ = "Menu", Typeset`animator$$, Typeset`animvar$$ = 
    1, Typeset`name$$ = "\"untitled\"", Typeset`specs$$ = {{
      Hold[
       Style["Light Flux", Bold, 12]], Manipulate`Dump`ThisIsNotAControl}, {{
       Hold[$CellContext`I1$$], 1., "I1 = "}}, {
      Hold[
       Row[{
         Manipulate`Place[1], 
         Spacer[5], 
         "Ein.\!\(\*SuperscriptBox[\(m\), \
\(2\)]\).\!\(\*SuperscriptBox[\(s\), \(-1\)]\)"}]], 
      Manipulate`Dump`ThisIsNotAControl}, {
      Hold[
       Style["Targeted relative IF1OUT for Proteins: ", Bold, 12]], 
      Manipulate`Dump`ThisIsNotAControl}, {
      Hold[
       Spacer[10]], Manipulate`Dump`ThisIsNotAControl}, {{
       Hold[$CellContext`cD$$], False, ""}, {True, False}}, {{
       Hold[$CellContext`ClimD$$], 0.15, ""}, 0, 1}, {{
       Hold[$CellContext`cD2$$], True, ""}, {True, False}}, {{
       Hold[$CellContext`CLimD2$$], 0.95, ""}, 0, 1}, {{
       Hold[$CellContext`cD3$$], False, ""}, {True, False}}, {{
       Hold[$CellContext`ClimD3$$], 0.15, ""}, 0, 1}, {{
       Hold[$CellContext`cRSF$$], False, ""}, {True, False}}, {{
       Hold[$CellContext`ClimRSF$$], 0.15, ""}, 0, 1}, {{
       Hold[$CellContext`cP$$], False, ""}, {True, False}}, {{
       Hold[$CellContext`ClimP$$], 0.15, ""}, 0, 1}, {{
       Hold[$CellContext`cK$$], False, ""}, {True, False}}, {{
       Hold[$CellContext`ClimK$$], 0.15, ""}, 0, 1}, {{
       Hold[$CellContext`cRSE1$$], False, ""}, {True, False}}, {{
       Hold[$CellContext`ClimRSE1$$], 0.15, ""}, 0, 1}, {{
       Hold[$CellContext`cRSE2$$], False, ""}, {True, False}}, {{
       Hold[$CellContext`ClimRSE2$$], 0.15, ""}, 0, 1}, {{
       Hold[$CellContext`cU1$$], False, ""}, {True, False}}, {{
       Hold[$CellContext`ClimU1$$], 0.95, ""}, 0, 1}, {{
       Hold[$CellContext`cU2$$], False, ""}, {True, False}}, {{
       Hold[$CellContext`ClimU2$$], 0.95, ""}, 0, 1}, {
      Hold[
       Grid[{{"Active", "Protein", " ", "Operator", "Contour"}, {}, {
          Manipulate`Place[2], "Dronpa", 
          Spacer[10], 
          PopupMenu[
           Dynamic[$CellContext`OpD], {
           LessEqual -> "\[LessEqual]", GreaterEqual -> "\[GreaterEqual]"}], 
          Manipulate`Place[3]}, {
          Manipulate`Place[4], "Dronpa-2", 
          Spacer[10], 
          PopupMenu[
           Dynamic[$CellContext`OpD2], {
           LessEqual -> "\[LessEqual]", GreaterEqual -> "\[GreaterEqual]"}], 
          Manipulate`Place[5]}, {
          Manipulate`Place[6], "Dronpa-3", 
          Spacer[10], 
          PopupMenu[
           Dynamic[$CellContext`OpD3], {
           LessEqual -> "\[LessEqual]", GreaterEqual -> "\[GreaterEqual]"}], 
          Manipulate`Place[7]}, {
          Manipulate`Place[8], "RSFastLime", 
          Spacer[10], 
          PopupMenu[
           Dynamic[$CellContext`OpRSF], {
           LessEqual -> "\[LessEqual]", GreaterEqual -> "\[GreaterEqual]"}], 
          Manipulate`Place[9]}, {
          Manipulate`Place[10], "Padron", 
          Spacer[10], 
          PopupMenu[
           Dynamic[$CellContext`OpP], {
           LessEqual -> "\[LessEqual]", GreaterEqual -> "\[GreaterEqual]"}], 
          Manipulate`Place[11]}, {
          Manipulate`Place[12], "Kohinoor", 
          Spacer[10], 
          PopupMenu[
           Dynamic[$CellContext`OpK], {
           LessEqual -> "\[LessEqual]", GreaterEqual -> "\[GreaterEqual]"}], 
          Manipulate`Place[13]}, {
          Manipulate`Place[14], "rsEGFP", 
          Spacer[10], 
          PopupMenu[
           Dynamic[$CellContext`OpRSE1], {
           LessEqual -> "\[LessEqual]", GreaterEqual -> "\[GreaterEqual]"}], 
          Manipulate`Place[15]}, {
          Manipulate`Place[16], "rsEGFP2", 
          Spacer[10], 
          PopupMenu[
           Dynamic[$CellContext`OpRSE2], {
           LessEqual -> "\[LessEqual]", GreaterEqual -> "\[GreaterEqual]"}], 
          Manipulate`Place[17]}, {
          Manipulate`Place[18], "User-1", 
          Spacer[10], 
          PopupMenu[
           Dynamic[$CellContext`OpU1], {
           LessEqual -> "\[LessEqual]", GreaterEqual -> "\[GreaterEqual]"}], 
          Manipulate`Place[19]}, {
          Manipulate`Place[20], "User-2", 
          Spacer[10], 
          PopupMenu[
           Dynamic[$CellContext`OpU2], {
           LessEqual -> "\[LessEqual]", GreaterEqual -> "\[GreaterEqual]"}], 
          Manipulate`Place[21]}}]], Manipulate`Dump`ThisIsNotAControl}, {
      Hold[
       Style["User defined ", Bold, 12]], Manipulate`Dump`ThisIsNotAControl}, {
      Hold[
       Style["User-1", Italic, 12]], Manipulate`Dump`ThisIsNotAControl}, {{
       Hold[$CellContext`U1s121$$], 196., "\[Sigma]121 = "}}, {{
       Hold[$CellContext`U1s211$$], 0., "\[Sigma]211 = "}}, {{
       Hold[$CellContext`U1s122$$], 0., "\[Sigma]122 = "}}, {{
       Hold[$CellContext`U1s212$$], 413., "\[Sigma]212 = "}}, {{
       Hold[$CellContext`U1kd21$$], 0.014, 
       "\!\(\*SuperscriptBox[SubscriptBox[\(k\), \(21\)], \
\(\[CapitalDelta]\)]\) = "}}, {
      Hold[
       Row[{
         Manipulate`Place[22], 
         Spacer[10], 
         Manipulate`Place[23], 
         Spacer[10], 
         Manipulate`Place[24], 
         Spacer[10], 
         Manipulate`Place[25], 
         Spacer[10], 
         Manipulate`Place[26]}]], Manipulate`Dump`ThisIsNotAControl}, {{
       Hold[$CellContext`U1Q11$$], 1, "Q11 "}}, {{
       Hold[$CellContext`U1Q12$$], 0.07, "Q12 ="}}, {{
       Hold[$CellContext`U1Q21$$], 0.01, "Q21 = "}}, {{
       Hold[$CellContext`U1Q22$$], 0.0007, "Q22 = "}}, {
      Hold[
       Row[{
         Manipulate`Place[27], 
         Spacer[12], 
         Manipulate`Place[28], 
         Spacer[12], 
         Manipulate`Place[29], 
         Spacer[12], 
         Manipulate`Place[30], 
         Spacer[12]}]], Manipulate`Dump`ThisIsNotAControl}, {
      Hold[
       Spacer[10]], Manipulate`Dump`ThisIsNotAControl}, {
      Hold[
       Style["User-2", Italic, 12]], Manipulate`Dump`ThisIsNotAControl}, {{
       Hold[$CellContext`U2s121$$], 196., "\[Sigma]121 = "}}, {{
       Hold[$CellContext`U2s211$$], 0., "\[Sigma]211 = "}}, {{
       Hold[$CellContext`U2s122$$], 0., "\[Sigma]122 = "}}, {{
       Hold[$CellContext`U2s212$$], 413., "\[Sigma]212 = "}}, {{
       Hold[$CellContext`U2kd21$$], 0.014, 
       "\!\(\*SuperscriptBox[SubscriptBox[\(k\), \(21\)], \
\(\[CapitalDelta]\)]\) = "}}, {
      Hold[
       Row[{
         Manipulate`Place[31], 
         Spacer[10], 
         Manipulate`Place[32], 
         Spacer[10], 
         Manipulate`Place[33], 
         Spacer[10], 
         Manipulate`Place[34], 
         Spacer[10], 
         Manipulate`Place[35]}]], Manipulate`Dump`ThisIsNotAControl}, {{
       Hold[$CellContext`U2Q11$$], 1, "Q11 "}}, {{
       Hold[$CellContext`U2Q12$$], 0.07, "Q12 ="}}, {{
       Hold[$CellContext`U2Q21$$], 0.01, "Q21 = "}}, {{
       Hold[$CellContext`U2Q22$$], 0.0007, "Q22 = "}}, {
      Hold[
       Row[{
         Manipulate`Place[36], 
         Spacer[12], 
         Manipulate`Place[37], 
         Spacer[12], 
         Manipulate`Place[38], 
         Spacer[12], 
         Manipulate`Place[39], 
         Spacer[12]}]], Manipulate`Dump`ThisIsNotAControl}, {
      Hold[
       Style["Do calculation", Bold, 12]], 
      Manipulate`Dump`ThisIsNotAControl}, {{
       Hold[$CellContext`val$$], 
       If[$CellContext`cD2$$ == True, 
        $CellContext`OpD2[((-$CellContext`IF1OUT[
             ReplaceAll[
              $CellContext`th1[$CellContext`I1$$, 10^$CellContext`x, 
               10^$CellContext`y], $CellContext`optD2], $CellContext`alpha, \
$CellContext`beta, 
             ReplaceAll[
              $CellContext`a1calc[$CellContext`I1$$, 
               10^$CellContext`x], $CellContext`optD2], 
             ReplaceAll[
              $CellContext`b1calc[$CellContext`I1$$, 
               10^$CellContext`x], $CellContext`optD2], 
             ReplaceAll[
              $CellContext`a2calc[$CellContext`I1$$, 
               10^$CellContext`x], $CellContext`optD2], 
             ReplaceAll[
              $CellContext`b2calc[$CellContext`I1$$, 
               10^$CellContext`x], $CellContext`optD2], $CellContext`Q11D2, \
$CellContext`Q21D2, $CellContext`Q12D2, $CellContext`Q22D2, \
$CellContext`I1$$, $CellContext`I1$$ 
             10^$CellContext`x])/($CellContext`alpha $CellContext`Ptot \
(($CellContext`Q21D2 - $CellContext`Q11D2) $CellContext`I1$$ + \
($CellContext`Q22D2 - $CellContext`Q12D2) $CellContext`I1$$ 
            10^$CellContext`x)))/0.25, $CellContext`CLimD2$$], 1 > 0], ""}, 
      Dynamic[Row[{
         Button[
         "Evaluate", $CellContext`val$$ = 
          If[$CellContext`cD$$ == $CellContext`cD2$$ == $CellContext`cD3$$ == \
$CellContext`cRSF$$ == $CellContext`cP$$ == $CellContext`cK$$ == \
$CellContext`cRSE2$$ == $CellContext`cRSE1$$ == $CellContext`cU1$$ == \
$CellContext`cU2$$ == False, 1 < 0, 
            And[
             If[$CellContext`cD2$$ == True, 
              $CellContext`OpD2[ReplaceAll[
                 Abs[(-$CellContext`IF1OUT[
                    ReplaceAll[
                    $CellContext`th1[$CellContext`I1$$, 10^$CellContext`x, 
                    10^$CellContext`y], $CellContext`optD2], \
$CellContext`alpha, $CellContext`beta, 
                    ReplaceAll[
                    $CellContext`a1calc[$CellContext`I1$$, 
                    10^$CellContext`x], $CellContext`optD2], 
                    ReplaceAll[
                    $CellContext`b1calc[$CellContext`I1$$, 
                    10^$CellContext`x], $CellContext`optD2], 
                    ReplaceAll[
                    $CellContext`a2calc[$CellContext`I1$$, 
                    10^$CellContext`x], $CellContext`optD2], 
                    ReplaceAll[
                    $CellContext`b2calc[$CellContext`I1$$, 
                    10^$CellContext`x], $CellContext`optD2], \
$CellContext`Q11, $CellContext`Q21, $CellContext`Q12, $CellContext`Q22, \
$CellContext`I1$$, $CellContext`I1$$ 
                    10^$CellContext`x])/($CellContext`alpha $CellContext`Ptot \
(($CellContext`Q21 - $CellContext`Q11) $CellContext`I1$$ + ($CellContext`Q22 - \
$CellContext`Q12) $CellContext`I1$$ 10^$CellContext`x))], $CellContext`optD2]/
               FindMaxValue[
                ReplaceAll[
                 Abs[(-$CellContext`IF1OUT[
                    ReplaceAll[
                    $CellContext`th1[$CellContext`I1$$, 10^$CellContext`x, 
                    10^$CellContext`y], $CellContext`optD2], \
$CellContext`alpha, $CellContext`beta, 
                    ReplaceAll[
                    $CellContext`a1calc[$CellContext`I1$$, 
                    10^$CellContext`x], $CellContext`optD2], 
                    ReplaceAll[
                    $CellContext`b1calc[$CellContext`I1$$, 
                    10^$CellContext`x], $CellContext`optD2], 
                    ReplaceAll[
                    $CellContext`a2calc[$CellContext`I1$$, 
                    10^$CellContext`x], $CellContext`optD2], 
                    ReplaceAll[
                    $CellContext`b2calc[$CellContext`I1$$, 
                    10^$CellContext`x], $CellContext`optD2], \
$CellContext`Q11, $CellContext`Q21, $CellContext`Q12, $CellContext`Q22, \
$CellContext`I1$$, $CellContext`I1$$ 
                    10^$CellContext`x])/($CellContext`alpha $CellContext`Ptot \
(($CellContext`Q21 - $CellContext`Q11) $CellContext`I1$$ + ($CellContext`Q22 - \
$CellContext`Q12) $CellContext`I1$$ 
                    10^$CellContext`x))], $CellContext`optD2], \
{$CellContext`x, $CellContext`y}, Method -> 
                "PrincipalAxis"], $CellContext`CLimD2$$], 1 > 0], 
             If[$CellContext`cD3$$ == True, 
              $CellContext`OpD3[ReplaceAll[
                 Abs[(-$CellContext`IF1OUT[
                    ReplaceAll[
                    $CellContext`th1[$CellContext`I1$$, 10^$CellContext`x, 
                    10^$CellContext`y], $CellContext`optD3], \
$CellContext`alpha, $CellContext`beta, 
                    ReplaceAll[
                    $CellContext`a1calc[$CellContext`I1$$, 
                    10^$CellContext`x], $CellContext`optD3], 
                    ReplaceAll[
                    $CellContext`b1calc[$CellContext`I1$$, 
                    10^$CellContext`x], $CellContext`optD3], 
                    ReplaceAll[
                    $CellContext`a2calc[$CellContext`I1$$, 
                    10^$CellContext`x], $CellContext`optD3], 
                    ReplaceAll[
                    $CellContext`b2calc[$CellContext`I1$$, 
                    10^$CellContext`x], $CellContext`optD3], \
$CellContext`Q11, $CellContext`Q21, $CellContext`Q12, $CellContext`Q22, \
$CellContext`I1$$, $CellContext`I1$$ 
                    10^$CellContext`x])/($CellContext`alpha $CellContext`Ptot \
(($CellContext`Q21 - $CellContext`Q11) $CellContext`I1$$ + ($CellContext`Q22 - \
$CellContext`Q12) $CellContext`I1$$ 10^$CellContext`x))], $CellContext`optD3]/
               FindMaxValue[
                ReplaceAll[
                 Abs[(-$CellContext`IF1OUT[
                    ReplaceAll[
                    $CellContext`th1[$CellContext`I1$$, 10^$CellContext`x, 
                    
                    10^$CellContext`y], $CellContext`optD3], \
$CellContext`alpha, $CellContext`beta, 
                    ReplaceAll[
                    $CellContext`a1calc[$CellContext`I1$$, 
                    10^$CellContext`x], $CellContext`optD3], 
                    ReplaceAll[
                    $CellContext`b1calc[$CellContext`I1$$, 
                    10^$CellContext`x], $CellContext`optD3], 
                    ReplaceAll[
                    $CellContext`a2calc[$CellContext`I1$$, 
                    10^$CellContext`x], $CellContext`optD3], 
                    ReplaceAll[
                    $CellContext`b2calc[$CellContext`I1$$, 
                    10^$CellContext`x], $CellContext`optD3], \
$CellContext`Q11, $CellContext`Q21, $CellContext`Q12, $CellContext`Q22, \
$CellContext`I1$$, $CellContext`I1$$ 
                    10^$CellContext`x])/($CellContext`alpha $CellContext`Ptot \
(($CellContext`Q21 - $CellContext`Q11) $CellContext`I1$$ + ($CellContext`Q22 - \
$CellContext`Q12) $CellContext`I1$$ 
                    10^$CellContext`x))], $CellContext`optD3], \
{$CellContext`x, $CellContext`y}, Method -> 
                "PrincipalAxis"], $CellContext`ClimD3$$], 1 > 0], 
             If[$CellContext`cD$$ == True, 
              $CellContext`OpD[ReplaceAll[
                 Abs[(-$CellContext`IF1OUT[
                    ReplaceAll[
                    $CellContext`th1[$CellContext`I1$$, 10^$CellContext`x, 
                    10^$CellContext`y], $CellContext`optD], \
$CellContext`alpha, $CellContext`beta, 
                    ReplaceAll[
                    $CellContext`a1calc[$CellContext`I1$$, 
                    10^$CellContext`x], $CellContext`optD], 
                    ReplaceAll[
                    $CellContext`b1calc[$CellContext`I1$$, 
                    10^$CellContext`x], $CellContext`optD], 
                    ReplaceAll[
                    $CellContext`a2calc[$CellContext`I1$$, 
                    10^$CellContext`x], $CellContext`optD], 
                    ReplaceAll[
                    $CellContext`b2calc[$CellContext`I1$$, 
                    
                    10^$CellContext`x], $CellContext`optD], $CellContext`Q11, \
$CellContext`Q21, $CellContext`Q12, $CellContext`Q22, $CellContext`I1$$, \
$CellContext`I1$$ 
                    10^$CellContext`x])/($CellContext`alpha $CellContext`Ptot \
(($CellContext`Q21 - $CellContext`Q11) $CellContext`I1$$ + ($CellContext`Q22 - \
$CellContext`Q12) $CellContext`I1$$ 10^$CellContext`x))], $CellContext`optD]/
               FindMaxValue[
                ReplaceAll[
                 Abs[(-$CellContext`IF1OUT[
                    ReplaceAll[
                    $CellContext`th1[$CellContext`I1$$, 10^$CellContext`x, 
                    10^$CellContext`y], $CellContext`optD], \
$CellContext`alpha, $CellContext`beta, 
                    ReplaceAll[
                    $CellContext`a1calc[$CellContext`I1$$, 
                    10^$CellContext`x], $CellContext`optD], 
                    ReplaceAll[
                    $CellContext`b1calc[$CellContext`I1$$, 
                    10^$CellContext`x], $CellContext`optD], 
                    ReplaceAll[
                    $CellContext`a2calc[$CellContext`I1$$, 
                    10^$CellContext`x], $CellContext`optD], 
                    ReplaceAll[
                    $CellContext`b2calc[$CellContext`I1$$, 
                    10^$CellContext`x], $CellContext`optD], $CellContext`Q11, \
$CellContext`Q21, $CellContext`Q12, $CellContext`Q22, $CellContext`I1$$, \
$CellContext`I1$$ 
                    10^$CellContext`x])/($CellContext`alpha $CellContext`Ptot \
(($CellContext`Q21 - $CellContext`Q11) $CellContext`I1$$ + ($CellContext`Q22 - \
$CellContext`Q12) $CellContext`I1$$ 
                    10^$CellContext`x))], $CellContext`optD], \
{$CellContext`x, $CellContext`y}, Method -> 
                "PrincipalAxis"], $CellContext`ClimD$$], 1 > 0], 
             If[$CellContext`cRSF$$ == True, 
              $CellContext`OpRSF[ReplaceAll[
                 Abs[(-$CellContext`IF1OUT[
                    ReplaceAll[
                    $CellContext`th1[$CellContext`I1$$, 10^$CellContext`x, 
                    10^$CellContext`y], $CellContext`optRSF], \
$CellContext`alpha, $CellContext`beta, 
                    ReplaceAll[
                    $CellContext`a1calc[$CellContext`I1$$, 
                    10^$CellContext`x], $CellContext`optRSF], 
                    ReplaceAll[
                    $CellContext`b1calc[$CellContext`I1$$, 
                    10^$CellContext`x], $CellContext`optRSF], 
                    ReplaceAll[
                    $CellContext`a2calc[$CellContext`I1$$, 
                    10^$CellContext`x], $CellContext`optRSF], 
                    ReplaceAll[
                    $CellContext`b2calc[$CellContext`I1$$, 
                    10^$CellContext`x], $CellContext`optRSF], \
$CellContext`Q11, $CellContext`Q21, $CellContext`Q12, $CellContext`Q22, \
$CellContext`I1$$, $CellContext`I1$$ 
                    10^$CellContext`x])/($CellContext`alpha $CellContext`Ptot \
(($CellContext`Q21 - $CellContext`Q11) $CellContext`I1$$ + ($CellContext`Q22 - \
$CellContext`Q12) $CellContext`I1$$ 
                    10^$CellContext`x))], $CellContext`optRSF]/FindMaxValue[
                ReplaceAll[
                 Abs[(-$CellContext`IF1OUT[
                    ReplaceAll[
                    $CellContext`th1[$CellContext`I1$$, 10^$CellContext`x, 
                    10^$CellContext`y], $CellContext`optRSF], \
$CellContext`alpha, $CellContext`beta, 
                    ReplaceAll[
                    $CellContext`a1calc[$CellContext`I1$$, 
                    10^$CellContext`x], $CellContext`optRSF], 
                    ReplaceAll[
                    $CellContext`b1calc[$CellContext`I1$$, 
                    10^$CellContext`x], $CellContext`optRSF], 
                    ReplaceAll[
                    $CellContext`a2calc[$CellContext`I1$$, 
                    10^$CellContext`x], $CellContext`optRSF], 
                    ReplaceAll[
                    $CellContext`b2calc[$CellContext`I1$$, 
                    10^$CellContext`x], $CellContext`optRSF], \
$CellContext`Q11, $CellContext`Q21, $CellContext`Q12, $CellContext`Q22, \
$CellContext`I1$$, $CellContext`I1$$ 
                    10^$CellContext`x])/($CellContext`alpha $CellContext`Ptot \
(($CellContext`Q21 - $CellContext`Q11) $CellContext`I1$$ + ($CellContext`Q22 - \
$CellContext`Q12) $CellContext`I1$$ 
                    10^$CellContext`x))], $CellContext`optRSF], \
{$CellContext`x, $CellContext`y}, Method -> 
                "PrincipalAxis"], $CellContext`ClimRSF$$], 1 > 0], 
             If[$CellContext`cP$$ == True, 
              $CellContext`OpP[ReplaceAll[
                 Abs[(-$CellContext`IF1OUT[
                    ReplaceAll[
                    $CellContext`th1[$CellContext`I1$$, 10^$CellContext`x, 
                    10^$CellContext`y], $CellContext`optP], \
$CellContext`alpha, $CellContext`beta, 
                    ReplaceAll[
                    $CellContext`a1calc[$CellContext`I1$$, 
                    10^$CellContext`x], $CellContext`optP], 
                    ReplaceAll[
                    $CellContext`b1calc[$CellContext`I1$$, 
                    10^$CellContext`x], $CellContext`optP], 
                    ReplaceAll[
                    $CellContext`a2calc[$CellContext`I1$$, 
                    10^$CellContext`x], $CellContext`optP], 
                    ReplaceAll[
                    $CellContext`b2calc[$CellContext`I1$$, 
                    10^$CellContext`x], $CellContext`optP], $CellContext`Q11, \
$CellContext`Q21, $CellContext`Q12, $CellContext`Q22, $CellContext`I1$$, \
$CellContext`I1$$ 
                    10^$CellContext`x])/($CellContext`alpha $CellContext`Ptot \
(($CellContext`Q21 - $CellContext`Q11) $CellContext`I1$$ + ($CellContext`Q22 - \
$CellContext`Q12) $CellContext`I1$$ 10^$CellContext`x))], $CellContext`optP]/
               FindMaxValue[
                ReplaceAll[
                 Abs[(-$CellContext`IF1OUT[
                    ReplaceAll[
                    $CellContext`th1[$CellContext`I1$$, 10^$CellContext`x, 
                    10^$CellContext`y], $CellContext`optP], \
$CellContext`alpha, $CellContext`beta, 
                    ReplaceAll[
                    $CellContext`a1calc[$CellContext`I1$$, 
                    10^$CellContext`x], $CellContext`optP], 
                    ReplaceAll[
                    $CellContext`b1calc[$CellContext`I1$$, 
                    10^$CellContext`x], $CellContext`optP], 
                    ReplaceAll[
                    $CellContext`a2calc[$CellContext`I1$$, 
                    10^$CellContext`x], $CellContext`optP], 
                    ReplaceAll[
                    $CellContext`b2calc[$CellContext`I1$$, 
                    10^$CellContext`x], $CellContext`optP], $CellContext`Q11, \
$CellContext`Q21, $CellContext`Q12, $CellContext`Q22, $CellContext`I1$$, \
$CellContext`I1$$ 
                    10^$CellContext`x])/($CellContext`alpha $CellContext`Ptot \
(($CellContext`Q21 - $CellContext`Q11) $CellContext`I1$$ + ($CellContext`Q22 - \
$CellContext`Q12) $CellContext`I1$$ 
                    10^$CellContext`x))], $CellContext`optP], \
{$CellContext`x, $CellContext`y}], $CellContext`ClimP$$], 1 > 0], 
             If[$CellContext`cK$$ == True, 
              $CellContext`OpK[ReplaceAll[
                 Abs[(-$CellContext`IF1OUT[
                    ReplaceAll[
                    $CellContext`th1[$CellContext`I1$$, 10^$CellContext`x, 
                    10^$CellContext`y], $CellContext`optK], \
$CellContext`alpha, $CellContext`beta, 
                    ReplaceAll[
                    $CellContext`a1calc[$CellContext`I1$$, 
                    10^$CellContext`x], $CellContext`optK], 
                    ReplaceAll[
                    $CellContext`b1calc[$CellContext`I1$$, 
                    10^$CellContext`x], $CellContext`optK], 
                    ReplaceAll[
                    $CellContext`a2calc[$CellContext`I1$$, 
                    10^$CellContext`x], $CellContext`optK], 
                    ReplaceAll[
                    $CellContext`b2calc[$CellContext`I1$$, 
                    10^$CellContext`x], $CellContext`optK], $CellContext`Q11, \
$CellContext`Q21, $CellContext`Q12, $CellContext`Q22, $CellContext`I1$$, \
$CellContext`I1$$ 
                    10^$CellContext`x])/($CellContext`alpha $CellContext`Ptot \
(($CellContext`Q21 - $CellContext`Q11) $CellContext`I1$$ + ($CellContext`Q22 - \
$CellContext`Q12) $CellContext`I1$$ 10^$CellContext`x))], $CellContext`optK]/
               FindMaxValue[
                ReplaceAll[
                 Abs[(-$CellContext`IF1OUT[
                    ReplaceAll[
                    $CellContext`th1[$CellContext`I1$$, 10^$CellContext`x, 
                    10^$CellContext`y], $CellContext`optK], \
$CellContext`alpha, $CellContext`beta, 
                    ReplaceAll[
                    $CellContext`a1calc[$CellContext`I1$$, 
                    10^$CellContext`x], $CellContext`optK], 
                    ReplaceAll[
                    $CellContext`b1calc[$CellContext`I1$$, 
                    10^$CellContext`x], $CellContext`optK], 
                    ReplaceAll[
                    $CellContext`a2calc[$CellContext`I1$$, 
                    10^$CellContext`x], $CellContext`optK], 
                    ReplaceAll[
                    $CellContext`b2calc[$CellContext`I1$$, 
                    10^$CellContext`x], $CellContext`optK], $CellContext`Q11, \
$CellContext`Q21, $CellContext`Q12, $CellContext`Q22, $CellContext`I1$$, \
$CellContext`I1$$ 
                    10^$CellContext`x])/($CellContext`alpha $CellContext`Ptot \
(($CellContext`Q21 - $CellContext`Q11) $CellContext`I1$$ + ($CellContext`Q22 - \
$CellContext`Q12) $CellContext`I1$$ 
                    10^$CellContext`x))], $CellContext`optK], \
{$CellContext`x, $CellContext`y}, Method -> 
                "PrincipalAxis"], $CellContext`ClimK$$], 1 > 0], 
             If[$CellContext`cRSE2$$ == True, 
              $CellContext`OpRSE2[ReplaceAll[
                 Abs[(-$CellContext`IF1OUT[
                    ReplaceAll[
                    $CellContext`th1[$CellContext`I1$$, 10^$CellContext`x, 
                    10^$CellContext`y], $CellContext`optRSE2], \
$CellContext`alpha, $CellContext`beta, 
                    ReplaceAll[
                    $CellContext`a1calc[$CellContext`I1$$, 
                    10^$CellContext`x], $CellContext`optRSE2], 
                    ReplaceAll[
                    $CellContext`b1calc[$CellContext`I1$$, 
                    10^$CellContext`x], $CellContext`optRSE2], 
                    ReplaceAll[
                    $CellContext`a2calc[$CellContext`I1$$, 
                    10^$CellContext`x], $CellContext`optRSE2], 
                    ReplaceAll[
                    $CellContext`b2calc[$CellContext`I1$$, 
                    10^$CellContext`x], $CellContext`optRSE2], \
$CellContext`Q11, $CellContext`Q21, $CellContext`Q12, $CellContext`Q22, \
$CellContext`I1$$, $CellContext`I1$$ 
                    10^$CellContext`x])/($CellContext`alpha $CellContext`Ptot \
(($CellContext`Q21 - $CellContext`Q11) $CellContext`I1$$ + ($CellContext`Q22 - \
$CellContext`Q12) $CellContext`I1$$ 
                    10^$CellContext`x))], $CellContext`optRSE2]/FindMaxValue[
                ReplaceAll[
                 Abs[(-$CellContext`IF1OUT[
                    ReplaceAll[
                    $CellContext`th1[$CellContext`I1$$, 10^$CellContext`x, 
                    10^$CellContext`y], $CellContext`optRSE2], \
$CellContext`alpha, $CellContext`beta, 
                    ReplaceAll[
                    $CellContext`a1calc[$CellContext`I1$$, 
                    10^$CellContext`x], $CellContext`optRSE2], 
                    ReplaceAll[
                    $CellContext`b1calc[$CellContext`I1$$, 
                    10^$CellContext`x], $CellContext`optRSE2], 
                    ReplaceAll[
                    $CellContext`a2calc[$CellContext`I1$$, 
                    10^$CellContext`x], $CellContext`optRSE2], 
                    ReplaceAll[
                    $CellContext`b2calc[$CellContext`I1$$, 
                    10^$CellContext`x], $CellContext`optRSE2], \
$CellContext`Q11, $CellContext`Q21, $CellContext`Q12, $CellContext`Q22, \
$CellContext`I1$$, $CellContext`I1$$ 
                    10^$CellContext`x])/($CellContext`alpha $CellContext`Ptot \
(($CellContext`Q21 - $CellContext`Q11) $CellContext`I1$$ + ($CellContext`Q22 - \
$CellContext`Q12) $CellContext`I1$$ 
                    10^$CellContext`x))], $CellContext`optRSE2], \
{$CellContext`x, $CellContext`y}, Method -> 
                "PrincipalAxis"], $CellContext`ClimRSE2$$], 1 > 0], 
             If[$CellContext`cRSE1$$ == True, 
              $CellContext`OpRSE1[ReplaceAll[
                 Abs[(-$CellContext`IF1OUT[
                    ReplaceAll[
                    $CellContext`th1[$CellContext`I1$$, 10^$CellContext`x, 
                    10^$CellContext`y], $CellContext`optRSE1], \
$CellContext`alpha, $CellContext`beta, 
                    ReplaceAll[
                    $CellContext`a1calc[$CellContext`I1$$, 
                    10^$CellContext`x], $CellContext`optRSE1], 
                    ReplaceAll[
                    $CellContext`b1calc[$CellContext`I1$$, 
                    10^$CellContext`x], $CellContext`optRSE1], 
                    ReplaceAll[
                    $CellContext`a2calc[$CellContext`I1$$, 
                    10^$CellContext`x], $CellContext`optRSE1], 
                    ReplaceAll[
                    $CellContext`b2calc[$CellContext`I1$$, 
                    10^$CellContext`x], $CellContext`optRSE1], \
$CellContext`Q11, $CellContext`Q21, $CellContext`Q12, $CellContext`Q22, \
$CellContext`I1$$, $CellContext`I1$$ 
                    10^$CellContext`x])/($CellContext`alpha $CellContext`Ptot \
(($CellContext`Q21 - $CellContext`Q11) $CellContext`I1$$ + ($CellContext`Q22 - \
$CellContext`Q12) $CellContext`I1$$ 
                    10^$CellContext`x))], $CellContext`optRSE1]/FindMaxValue[
                ReplaceAll[
                 Abs[(-$CellContext`IF1OUT[
                    ReplaceAll[
                    $CellContext`th1[$CellContext`I1$$, 10^$CellContext`x, 
                    10^$CellContext`y], $CellContext`optRSE1], \
$CellContext`alpha, $CellContext`beta, 
                    ReplaceAll[
                    $CellContext`a1calc[$CellContext`I1$$, 
                    10^$CellContext`x], $CellContext`optRSE1], 
                    ReplaceAll[
                    $CellContext`b1calc[$CellContext`I1$$, 
                    10^$CellContext`x], $CellContext`optRSE1], 
                    ReplaceAll[
                    $CellContext`a2calc[$CellContext`I1$$, 
                    10^$CellContext`x], $CellContext`optRSE1], 
                    ReplaceAll[
                    $CellContext`b2calc[$CellContext`I1$$, 
                    10^$CellContext`x], $CellContext`optRSE1], \
$CellContext`Q11, $CellContext`Q21, $CellContext`Q12, $CellContext`Q22, \
$CellContext`I1$$, $CellContext`I1$$ 
                    10^$CellContext`x])/($CellContext`alpha $CellContext`Ptot \
(($CellContext`Q21 - $CellContext`Q11) $CellContext`I1$$ + ($CellContext`Q22 - \
$CellContext`Q12) $CellContext`I1$$ 
                    10^$CellContext`x))], $CellContext`optRSE1], \
{$CellContext`x, $CellContext`y}, Method -> 
                "PrincipalAxis"], $CellContext`ClimRSE1$$], 1 > 0], 
             If[$CellContext`cU1$$ == True, 
              $CellContext`OpU1[
               Abs[((-$CellContext`IF1OUT[
                    ReplaceAll[
                    $CellContext`th1[$CellContext`I1$$, 10^$CellContext`x, 
                    10^$CellContext`y], {$CellContext`S121c -> \
$CellContext`U1s121$$, $CellContext`S211c -> $CellContext`U1s211$$, \
$CellContext`S122c -> $CellContext`U1s122$$, $CellContext`S212c -> \
$CellContext`U1s212$$, $CellContext`kDelta21c -> $CellContext`U1kd21$$, \
$CellContext`Q11 -> $CellContext`U1Q11$$, $CellContext`Q12 -> \
$CellContext`U1Q12$$, $CellContext`Q21 -> $CellContext`U1Q21$$, \
$CellContext`Q22 -> $CellContext`U1Q22$$, $CellContext`Ptotc -> 
                    1.}], $CellContext`alpha, $CellContext`beta, 
                    ReplaceAll[
                    $CellContext`a1calc[$CellContext`I1$$, 
                    10^$CellContext`x], {$CellContext`S121c -> \
$CellContext`U1s121$$, $CellContext`S211c -> $CellContext`U1s211$$, \
$CellContext`S122c -> $CellContext`U1s122$$, $CellContext`S212c -> \
$CellContext`U1s212$$, $CellContext`kDelta21c -> $CellContext`U1kd21$$, \
$CellContext`Q11 -> $CellContext`U1Q11$$, $CellContext`Q12 -> \
$CellContext`U1Q12$$, $CellContext`Q21 -> $CellContext`U1Q21$$, \
$CellContext`Q22 -> $CellContext`U1Q22$$, $CellContext`Ptotc -> 1.}], 
                    ReplaceAll[
                    $CellContext`b1calc[$CellContext`I1$$, 
                    10^$CellContext`x], {$CellContext`S121c -> \
$CellContext`U1s121$$, $CellContext`S211c -> $CellContext`U1s211$$, \
$CellContext`S122c -> $CellContext`U1s122$$, $CellContext`S212c -> \
$CellContext`U1s212$$, $CellContext`kDelta21c -> $CellContext`U1kd21$$, \
$CellContext`Q11 -> $CellContext`U1Q11$$, $CellContext`Q12 -> \
$CellContext`U1Q12$$, $CellContext`Q21 -> $CellContext`U1Q21$$, \
$CellContext`Q22 -> $CellContext`U1Q22$$, $CellContext`Ptotc -> 1.}], 
                    ReplaceAll[
                    $CellContext`a2calc[$CellContext`I1$$, 
                    10^$CellContext`x], {$CellContext`S121c -> \
$CellContext`U1s121$$, $CellContext`S211c -> $CellContext`U1s211$$, \
$CellContext`S122c -> $CellContext`U1s122$$, $CellContext`S212c -> \
$CellContext`U1s212$$, $CellContext`kDelta21c -> $CellContext`U1kd21$$, \
$CellContext`Q11 -> $CellContext`U1Q11$$, $CellContext`Q12 -> \
$CellContext`U1Q12$$, $CellContext`Q21 -> $CellContext`U1Q21$$, \
$CellContext`Q22 -> $CellContext`U1Q22$$, $CellContext`Ptotc -> 1.}], 
                    ReplaceAll[
                    $CellContext`b2calc[$CellContext`I1$$, 
                    10^$CellContext`x], {$CellContext`S121c -> \
$CellContext`U1s121$$, $CellContext`S211c -> $CellContext`U1s211$$, \
$CellContext`S122c -> $CellContext`U1s122$$, $CellContext`S212c -> \
$CellContext`U1s212$$, $CellContext`kDelta21c -> $CellContext`U1kd21$$, \
$CellContext`Q11 -> $CellContext`U1Q11$$, $CellContext`Q12 -> \
$CellContext`U1Q12$$, $CellContext`Q21 -> $CellContext`U1Q21$$, \
$CellContext`Q22 -> $CellContext`U1Q22$$, $CellContext`Ptotc -> 
                    1.}], $CellContext`U1Q11$$, $CellContext`U1Q21$$, \
$CellContext`U1Q12$$, $CellContext`U1Q22$$, $CellContext`I1$$, \
$CellContext`I1$$ 
                    10^$CellContext`x])/($CellContext`alpha $CellContext`Ptot \
(($CellContext`U1Q21$$ - $CellContext`U1Q11$$) $CellContext`I1$$ + \
($CellContext`U1Q22$$ - $CellContext`U1Q12$$) $CellContext`I1$$ 
                   10^$CellContext`x)))/FindMaxValue[
                 Abs[(-$CellContext`IF1OUT[
                    ReplaceAll[
                    $CellContext`th1[$CellContext`I1$$, 10^$CellContext`x, 
                    10^$CellContext`y], {$CellContext`S121c -> \
$CellContext`U1s121$$, $CellContext`S211c -> $CellContext`U1s211$$, \
$CellContext`S122c -> $CellContext`U1s122$$, $CellContext`S212c -> \
$CellContext`U1s212$$, $CellContext`kDelta21c -> $CellContext`U1kd21$$, \
$CellContext`Q11 -> $CellContext`U1Q11$$, $CellContext`Q12 -> \
$CellContext`U1Q12$$, $CellContext`Q21 -> $CellContext`U1Q21$$, \
$CellContext`Q22 -> $CellContext`U1Q22$$, $CellContext`Ptotc -> 
                    1.}], $CellContext`alpha, $CellContext`beta, 
                    ReplaceAll[
                    $CellContext`a1calc[$CellContext`I1$$, 
                    10^$CellContext`x], {$CellContext`S121c -> \
$CellContext`U1s121$$, $CellContext`S211c -> $CellContext`U1s211$$, \
$CellContext`S122c -> $CellContext`U1s122$$, $CellContext`S212c -> \
$CellContext`U1s212$$, $CellContext`kDelta21c -> $CellContext`U1kd21$$, \
$CellContext`Q11 -> $CellContext`U1Q11$$, $CellContext`Q12 -> \
$CellContext`U1Q12$$, $CellContext`Q21 -> $CellContext`U1Q21$$, \
$CellContext`Q22 -> $CellContext`U1Q22$$, $CellContext`Ptotc -> 1.}], 
                    ReplaceAll[
                    $CellContext`b1calc[$CellContext`I1$$, 
                    10^$CellContext`x], {$CellContext`S121c -> \
$CellContext`U1s121$$, $CellContext`S211c -> $CellContext`U1s211$$, \
$CellContext`S122c -> $CellContext`U1s122$$, $CellContext`S212c -> \
$CellContext`U1s212$$, $CellContext`kDelta21c -> $CellContext`U1kd21$$, \
$CellContext`Q11 -> $CellContext`U1Q11$$, $CellContext`Q12 -> \
$CellContext`U1Q12$$, $CellContext`Q21 -> $CellContext`U1Q21$$, \
$CellContext`Q22 -> $CellContext`U1Q22$$, $CellContext`Ptotc -> 1.}], 
                    ReplaceAll[
                    $CellContext`a2calc[$CellContext`I1$$, 
                    10^$CellContext`x], {$CellContext`S121c -> \
$CellContext`U1s121$$, $CellContext`S211c -> $CellContext`U1s211$$, \
$CellContext`S122c -> $CellContext`U1s122$$, $CellContext`S212c -> \
$CellContext`U1s212$$, $CellContext`kDelta21c -> $CellContext`U1kd21$$, \
$CellContext`Q11 -> $CellContext`U1Q11$$, $CellContext`Q12 -> \
$CellContext`U1Q12$$, $CellContext`Q21 -> $CellContext`U1Q21$$, \
$CellContext`Q22 -> $CellContext`U1Q22$$, $CellContext`Ptotc -> 1.}], 
                    ReplaceAll[
                    $CellContext`b2calc[$CellContext`I1$$, 
                    10^$CellContext`x], {$CellContext`S121c -> \
$CellContext`U1s121$$, $CellContext`S211c -> $CellContext`U1s211$$, \
$CellContext`S122c -> $CellContext`U1s122$$, $CellContext`S212c -> \
$CellContext`U1s212$$, $CellContext`kDelta21c -> $CellContext`U1kd21$$, \
$CellContext`Q11 -> $CellContext`U1Q11$$, $CellContext`Q12 -> \
$CellContext`U1Q12$$, $CellContext`Q21 -> $CellContext`U1Q21$$, \
$CellContext`Q22 -> $CellContext`U1Q22$$, $CellContext`Ptotc -> 
                    1.}], $CellContext`U1Q11$$, $CellContext`U1Q21$$, \
$CellContext`U1Q12$$, $CellContext`U1Q22$$, $CellContext`I1$$, \
$CellContext`I1$$ 
                    10^$CellContext`x])/($CellContext`alpha $CellContext`Ptot \
(($CellContext`U1Q21$$ - $CellContext`U1Q11$$) $CellContext`I1$$ + \
($CellContext`U1Q22$$ - $CellContext`U1Q12$$) $CellContext`I1$$ 
                    10^$CellContext`x))], {$CellContext`x, $CellContext`y}, 
                 Method -> "PrincipalAxis"]], $CellContext`ClimU1$$], 1 > 0], 
             If[$CellContext`cU2$$ == True, 
              $CellContext`OpU2[
               Abs[((-$CellContext`IF1OUT[
                    ReplaceAll[
                    $CellContext`th1[$CellContext`I1$$, 10^$CellContext`x, 
                    10^$CellContext`y], {$CellContext`S121c -> \
$CellContext`U2s121$$, $CellContext`S211c -> $CellContext`U2s211$$, \
$CellContext`S122c -> $CellContext`U2s122$$, $CellContext`S212c -> \
$CellContext`U2s212$$, $CellContext`kDelta21c -> $CellContext`U2kd21$$, \
$CellContext`Q11 -> $CellContext`U2Q11$$, $CellContext`Q12 -> \
$CellContext`U2Q12$$, $CellContext`Q21 -> $CellContext`U2Q21$$, \
$CellContext`Q22 -> $CellContext`U2Q22$$, $CellContext`Ptotc -> 
                    1.}], $CellContext`alpha, $CellContext`beta, 
                    ReplaceAll[
                    $CellContext`a1calc[$CellContext`I1$$, 
                    10^$CellContext`x], {$CellContext`S121c -> \
$CellContext`U2s121$$, $CellContext`S211c -> $CellContext`U2s211$$, \
$CellContext`S122c -> $CellContext`U2s122$$, $CellContext`S212c -> \
$CellContext`U2s212$$, $CellContext`kDelta21c -> $CellContext`U2kd21$$, \
$CellContext`Q11 -> $CellContext`U2Q11$$, $CellContext`Q12 -> \
$CellContext`U2Q12$$, $CellContext`Q21 -> $CellContext`U2Q21$$, \
$CellContext`Q22 -> $CellContext`U2Q22$$, $CellContext`Ptotc -> 1.}], 
                    ReplaceAll[
                    $CellContext`b1calc[$CellContext`I1$$, 
                    10^$CellContext`x], {$CellContext`S121c -> \
$CellContext`U2s121$$, $CellContext`S211c -> $CellContext`U2s211$$, \
$CellContext`S122c -> $CellContext`U2s122$$, $CellContext`S212c -> \
$CellContext`U2s212$$, $CellContext`kDelta21c -> $CellContext`U2kd21$$, \
$CellContext`Q11 -> $CellContext`U2Q11$$, $CellContext`Q12 -> \
$CellContext`U2Q12$$, $CellContext`Q21 -> $CellContext`U2Q21$$, \
$CellContext`Q22 -> $CellContext`U2Q22$$, $CellContext`Ptotc -> 1.}], 
                    ReplaceAll[
                    $CellContext`a2calc[$CellContext`I1$$, 
                    10^$CellContext`x], {$CellContext`S121c -> \
$CellContext`U2s121$$, $CellContext`S211c -> $CellContext`U2s211$$, \
$CellContext`S122c -> $CellContext`U2s122$$, $CellContext`S212c -> \
$CellContext`U2s212$$, $CellContext`kDelta21c -> $CellContext`U2kd21$$, \
$CellContext`Q11 -> $CellContext`U2Q11$$, $CellContext`Q12 -> \
$CellContext`U2Q12$$, $CellContext`Q21 -> $CellContext`U2Q21$$, \
$CellContext`Q22 -> $CellContext`U2Q22$$, $CellContext`Ptotc -> 1.}], 
                    ReplaceAll[
                    $CellContext`b2calc[$CellContext`I1$$, 
                    10^$CellContext`x], {$CellContext`S121c -> \
$CellContext`U2s121$$, $CellContext`S211c -> $CellContext`U2s211$$, \
$CellContext`S122c -> $CellContext`U2s122$$, $CellContext`S212c -> \
$CellContext`U2s212$$, $CellContext`kDelta21c -> $CellContext`U2kd21$$, \
$CellContext`Q11 -> $CellContext`U2Q11$$, $CellContext`Q12 -> \
$CellContext`U2Q12$$, $CellContext`Q21 -> $CellContext`U2Q21$$, \
$CellContext`Q22 -> $CellContext`U2Q22$$, $CellContext`Ptotc -> 
                    1.}], $CellContext`U2Q11$$, $CellContext`U2Q21$$, \
$CellContext`U2Q12$$, $CellContext`U2Q22$$, $CellContext`I1$$, \
$CellContext`I1$$ 
                    10^$CellContext`x])/($CellContext`alpha $CellContext`Ptot \
(($CellContext`U2Q21$$ - $CellContext`U2Q11$$) $CellContext`I1$$ + \
($CellContext`U2Q22$$ - $CellContext`U2Q12$$) $CellContext`I1$$ 
                   10^$CellContext`x)))/FindMaxValue[
                 Abs[(-$CellContext`IF1OUT[
                    ReplaceAll[
                    $CellContext`th1[$CellContext`I1$$, 10^$CellContext`x, 
                    10^$CellContext`y], {$CellContext`S121c -> \
$CellContext`U2s121$$, $CellContext`S211c -> $CellContext`U2s211$$, \
$CellContext`S122c -> $CellContext`U2s122$$, $CellContext`S212c -> \
$CellContext`U2s212$$, $CellContext`kDelta21c -> $CellContext`U2kd21$$, \
$CellContext`Q11 -> $CellContext`U2Q11$$, $CellContext`Q12 -> \
$CellContext`U2Q12$$, $CellContext`Q21 -> $CellContext`U2Q21$$, \
$CellContext`Q22 -> $CellContext`U2Q22$$, $CellContext`Ptotc -> 
                    1.}], $CellContext`alpha, $CellContext`beta, 
                    ReplaceAll[
                    $CellContext`a1calc[$CellContext`I1$$, 
                    10^$CellContext`x], {$CellContext`S121c -> \
$CellContext`U2s121$$, $CellContext`S211c -> $CellContext`U2s211$$, \
$CellContext`S122c -> $CellContext`U2s122$$, $CellContext`S212c -> \
$CellContext`U2s212$$, $CellContext`kDelta21c -> $CellContext`U2kd21$$, \
$CellContext`Q11 -> $CellContext`U2Q11$$, $CellContext`Q12 -> \
$CellContext`U2Q12$$, $CellContext`Q21 -> $CellContext`U2Q21$$, \
$CellContext`Q22 -> $CellContext`U2Q22$$, $CellContext`Ptotc -> 1.}], 
                    ReplaceAll[
                    $CellContext`b1calc[$CellContext`I1$$, 
                    10^$CellContext`x], {$CellContext`S121c -> \
$CellContext`U2s121$$, $CellContext`S211c -> $CellContext`U2s211$$, \
$CellContext`S122c -> $CellContext`U2s122$$, $CellContext`S212c -> \
$CellContext`U2s212$$, $CellContext`kDelta21c -> $CellContext`U2kd21$$, \
$CellContext`Q11 -> $CellContext`U2Q11$$, $CellContext`Q12 -> \
$CellContext`U2Q12$$, $CellContext`Q21 -> $CellContext`U2Q21$$, \
$CellContext`Q22 -> $CellContext`U2Q22$$, $CellContext`Ptotc -> 1.}], 
                    ReplaceAll[
                    $CellContext`a2calc[$CellContext`I1$$, 
                    10^$CellContext`x], {$CellContext`S121c -> \
$CellContext`U2s121$$, $CellContext`S211c -> $CellContext`U2s211$$, \
$CellContext`S122c -> $CellContext`U2s122$$, $CellContext`S212c -> \
$CellContext`U2s212$$, $CellContext`kDelta21c -> $CellContext`U2kd21$$, \
$CellContext`Q11 -> $CellContext`U2Q11$$, $CellContext`Q12 -> \
$CellContext`U2Q12$$, $CellContext`Q21 -> $CellContext`U2Q21$$, \
$CellContext`Q22 -> $CellContext`U2Q22$$, $CellContext`Ptotc -> 1.}], 
                    ReplaceAll[
                    $CellContext`b2calc[$CellContext`I1$$, 
                    10^$CellContext`x], {$CellContext`S121c -> \
$CellContext`U2s121$$, $CellContext`S211c -> $CellContext`U2s211$$, \
$CellContext`S122c -> $CellContext`U2s122$$, $CellContext`S212c -> \
$CellContext`U2s212$$, $CellContext`kDelta21c -> $CellContext`U2kd21$$, \
$CellContext`Q11 -> $CellContext`U2Q11$$, $CellContext`Q12 -> \
$CellContext`U2Q12$$, $CellContext`Q21 -> $CellContext`U2Q21$$, \
$CellContext`Q22 -> $CellContext`U2Q22$$, $CellContext`Ptotc -> 
                    1.}], $CellContext`U2Q11$$, $CellContext`U2Q21$$, \
$CellContext`U2Q12$$, $CellContext`U2Q22$$, $CellContext`I1$$, \
$CellContext`I1$$ 
                    10^$CellContext`x])/($CellContext`alpha $CellContext`Ptot \
(($CellContext`U2Q21$$ - $CellContext`U2Q11$$) $CellContext`I1$$ + \
($CellContext`U2Q22$$ - $CellContext`U2Q12$$) $CellContext`I1$$ 
                    10^$CellContext`x))], {$CellContext`x, $CellContext`y}, 
                 Method -> "PrincipalAxis"]], $CellContext`ClimU2$$], 1 > 
              0]]], ImageSize -> {150, 25}, Alignment -> Center]}]& ]}}, 
    Typeset`size$$ = {730., {322., 328.}}, Typeset`update$$ = 0, 
    Typeset`initDone$$, Typeset`skipInitDone$$ = 
    False, $CellContext`cD$7013$$ = False, $CellContext`ClimD$7014$$ = 
    0, $CellContext`cD2$7015$$ = False, $CellContext`CLimD2$7016$$ = 
    0, $CellContext`cD3$7017$$ = False, $CellContext`ClimD3$7018$$ = 
    0, $CellContext`cRSF$7019$$ = False, $CellContext`ClimRSF$7020$$ = 
    0, $CellContext`ClimP$7021$$ = 0, $CellContext`ClimK$7022$$ = 
    0, $CellContext`ClimRSE1$7023$$ = 0, $CellContext`ClimRSE2$7024$$ = 
    0, $CellContext`ClimU1$7025$$ = 0, $CellContext`ClimU2$7026$$ = 0}, 
    DynamicBox[Manipulate`ManipulateBoxes[
     2, StandardForm, 
      "Variables" :> {$CellContext`cD$$ = False, $CellContext`cD2$$ = 
        True, $CellContext`cD3$$ = False, $CellContext`cK$$ = 
        False, $CellContext`ClimD$$ = 0.15, $CellContext`CLimD2$$ = 
        0.95, $CellContext`ClimD3$$ = 0.15, $CellContext`ClimK$$ = 
        0.15, $CellContext`ClimP$$ = 0.15, $CellContext`ClimRSE1$$ = 
        0.15, $CellContext`ClimRSE2$$ = 0.15, $CellContext`ClimRSF$$ = 
        0.15, $CellContext`ClimU1$$ = 0.95, $CellContext`ClimU2$$ = 
        0.95, $CellContext`cP$$ = False, $CellContext`cRSE1$$ = 
        False, $CellContext`cRSE2$$ = False, $CellContext`cRSF$$ = 
        False, $CellContext`cU1$$ = False, $CellContext`cU2$$ = 
        False, $CellContext`I1$$ = 1., $CellContext`U1kd21$$ = 
        0.014, $CellContext`U1Q11$$ = 1, $CellContext`U1Q12$$ = 
        0.07, $CellContext`U1Q21$$ = 0.01, $CellContext`U1Q22$$ = 
        0.0007, $CellContext`U1s121$$ = 196., $CellContext`U1s122$$ = 
        0., $CellContext`U1s211$$ = 0., $CellContext`U1s212$$ = 
        413., $CellContext`U2kd21$$ = 0.014, $CellContext`U2Q11$$ = 
        1, $CellContext`U2Q12$$ = 0.07, $CellContext`U2Q21$$ = 
        0.01, $CellContext`U2Q22$$ = 0.0007, $CellContext`U2s121$$ = 
        196., $CellContext`U2s122$$ = 0., $CellContext`U2s211$$ = 
        0., $CellContext`U2s212$$ = 413., $CellContext`val$$ = 
        If[$CellContext`cD2$$ == True, 
          $CellContext`OpD2[((-$CellContext`IF1OUT[
               ReplaceAll[
                $CellContext`th1[$CellContext`I1$$, 10^$CellContext`x, 
                 10^$CellContext`y], $CellContext`optD2], $CellContext`alpha, \
$CellContext`beta, 
               ReplaceAll[
                $CellContext`a1calc[$CellContext`I1$$, 
                 10^$CellContext`x], $CellContext`optD2], 
               ReplaceAll[
                $CellContext`b1calc[$CellContext`I1$$, 
                 10^$CellContext`x], $CellContext`optD2], 
               ReplaceAll[
                $CellContext`a2calc[$CellContext`I1$$, 
                 10^$CellContext`x], $CellContext`optD2], 
               ReplaceAll[
                $CellContext`b2calc[$CellContext`I1$$, 
                 10^$CellContext`x], $CellContext`optD2], $CellContext`Q11D2, \
$CellContext`Q21D2, $CellContext`Q12D2, $CellContext`Q22D2, \
$CellContext`I1$$, $CellContext`I1$$ 
               10^$CellContext`x])/($CellContext`alpha $CellContext`Ptot \
(($CellContext`Q21D2 - $CellContext`Q11D2) $CellContext`I1$$ + \
($CellContext`Q22D2 - $CellContext`Q12D2) $CellContext`I1$$ 
              10^$CellContext`x)))/0.25, $CellContext`CLimD2$$], 1 > 0]}, 
      "ControllerVariables" :> {
        Hold[$CellContext`cD$$, $CellContext`cD$7013$$, False], 
        Hold[$CellContext`ClimD$$, $CellContext`ClimD$7014$$, 0], 
        Hold[$CellContext`cD2$$, $CellContext`cD2$7015$$, False], 
        Hold[$CellContext`CLimD2$$, $CellContext`CLimD2$7016$$, 0], 
        Hold[$CellContext`cD3$$, $CellContext`cD3$7017$$, False], 
        Hold[$CellContext`ClimD3$$, $CellContext`ClimD3$7018$$, 0], 
        Hold[$CellContext`cRSF$$, $CellContext`cRSF$7019$$, False], 
        Hold[$CellContext`ClimRSF$$, $CellContext`ClimRSF$7020$$, 0], 
        Hold[$CellContext`ClimP$$, $CellContext`ClimP$7021$$, 0], 
        Hold[$CellContext`ClimK$$, $CellContext`ClimK$7022$$, 0], 
        Hold[$CellContext`ClimRSE1$$, $CellContext`ClimRSE1$7023$$, 0], 
        Hold[$CellContext`ClimRSE2$$, $CellContext`ClimRSE2$7024$$, 0], 
        Hold[$CellContext`ClimU1$$, $CellContext`ClimU1$7025$$, 0], 
        Hold[$CellContext`ClimU2$$, $CellContext`ClimU2$7026$$, 0]}, 
      "OtherVariables" :> {
       Typeset`show$$, Typeset`bookmarkList$$, Typeset`bookmarkMode$$, 
        Typeset`animator$$, Typeset`animvar$$, Typeset`name$$, 
        Typeset`specs$$, Typeset`size$$, Typeset`update$$, Typeset`initDone$$,
         Typeset`skipInitDone$$}, "Body" :> 
      RegionPlot[$CellContext`val$$, {$CellContext`x, $CellContext`xmin, \
$CellContext`xmax}, {$CellContext`y, $CellContext`ymax, $CellContext`ymin}, 
        PlotRangePadding -> 0, PlotLegends -> {"Domain"}, FrameTicks -> {{
           
           Table[$CellContext`y, {$CellContext`y, $CellContext`ymin, \
$CellContext`ymax, 1}], None}, {
           
           Table[$CellContext`x, {$CellContext`x, $CellContext`xmin, \
$CellContext`xmax, 1}], None}}, FrameStyle -> 
        Directive[Black, FontSize -> 32], 
        FrameLabel -> {
         "\!\(\*SubscriptBox[\(log\), \(10\)]\)(<\!\(\*SubscriptBox[\(I\), \
\(2\)]\)>/<\!\(\*SubscriptBox[\(I\), \(1\)]\)>)", 
          "\!\(\*SubscriptBox[\(log\), \
\(10\)]\)(\[Omega]/<\!\(\*SubscriptBox[\(I\), \(1\)]\)>)"}, FrameTicksStyle -> 
        Directive[Black, FontSize -> 22], BoundaryStyle -> 
        Directive[Black, Thick], PlotStyle -> Black, ImageSize -> {650, 650}],
       "Specifications" :> {
        Style["Light Flux", Bold, 12], 
        Delimiter, {{$CellContext`I1$$, 1., "I1 = "}, ControlType -> 
         InputField, FieldSize -> 10, ControlPlacement -> 1}, 
        Row[{
          Manipulate`Place[1], 
          Spacer[5], 
          "Ein.\!\(\*SuperscriptBox[\(m\), \
\(2\)]\).\!\(\*SuperscriptBox[\(s\), \(-1\)]\)"}], Delimiter, 
        Style["Targeted relative IF1OUT for Proteins: ", Bold, 12], 
        Spacer[
        10], {{$CellContext`cD$$, False, ""}, {True, False}, ControlPlacement -> 
         2}, {{$CellContext`ClimD$$, 0.15, ""}, 0, 1, Appearance -> "Labeled",
          ControlPlacement -> 3}, {{$CellContext`cD2$$, True, ""}, {
         True, False}, ControlPlacement -> 
         4}, {{$CellContext`CLimD2$$, 0.95, ""}, 0, 1, Appearance -> 
         "Labeled", ControlPlacement -> 
         5}, {{$CellContext`cD3$$, False, ""}, {True, False}, 
         ControlPlacement -> 6}, {{$CellContext`ClimD3$$, 0.15, ""}, 0, 1, 
         Appearance -> "Labeled", ControlPlacement -> 
         7}, {{$CellContext`cRSF$$, False, ""}, {True, False}, 
         ControlPlacement -> 8}, {{$CellContext`ClimRSF$$, 0.15, ""}, 0, 1, 
         Appearance -> "Labeled", ControlPlacement -> 
         9}, {{$CellContext`cP$$, False, ""}, {True, False}, ControlPlacement -> 
         10}, {{$CellContext`ClimP$$, 0.15, ""}, 0, 1, Appearance -> 
         "Labeled", ControlPlacement -> 
         11}, {{$CellContext`cK$$, False, ""}, {True, False}, 
         ControlPlacement -> 12}, {{$CellContext`ClimK$$, 0.15, ""}, 0, 1, 
         Appearance -> "Labeled", ControlPlacement -> 
         13}, {{$CellContext`cRSE1$$, False, ""}, {True, False}, 
         ControlPlacement -> 14}, {{$CellContext`ClimRSE1$$, 0.15, ""}, 0, 1, 
         Appearance -> "Labeled", ControlPlacement -> 
         15}, {{$CellContext`cRSE2$$, False, ""}, {True, False}, 
         ControlPlacement -> 16}, {{$CellContext`ClimRSE2$$, 0.15, ""}, 0, 1, 
         Appearance -> "Labeled", ControlPlacement -> 
         17}, {{$CellContext`cU1$$, False, ""}, {True, False}, 
         ControlPlacement -> 18}, {{$CellContext`ClimU1$$, 0.95, ""}, 0, 1, 
         Appearance -> "Labeled", ControlPlacement -> 
         19}, {{$CellContext`cU2$$, False, ""}, {True, False}, 
         ControlPlacement -> 20}, {{$CellContext`ClimU2$$, 0.95, ""}, 0, 1, 
         Appearance -> "Labeled", ControlPlacement -> 21}, 
        Grid[{{"Active", "Protein", " ", "Operator", "Contour"}, {}, {
           Manipulate`Place[2], "Dronpa", 
           Spacer[10], 
           PopupMenu[
            Dynamic[$CellContext`OpD], {
            LessEqual -> "\[LessEqual]", GreaterEqual -> "\[GreaterEqual]"}], 
           Manipulate`Place[3]}, {
           Manipulate`Place[4], "Dronpa-2", 
           Spacer[10], 
           PopupMenu[
            Dynamic[$CellContext`OpD2], {
            LessEqual -> "\[LessEqual]", GreaterEqual -> "\[GreaterEqual]"}], 
           Manipulate`Place[5]}, {
           Manipulate`Place[6], "Dronpa-3", 
           Spacer[10], 
           PopupMenu[
            Dynamic[$CellContext`OpD3], {
            LessEqual -> "\[LessEqual]", GreaterEqual -> "\[GreaterEqual]"}], 
           Manipulate`Place[7]}, {
           Manipulate`Place[8], "RSFastLime", 
           Spacer[10], 
           PopupMenu[
            Dynamic[$CellContext`OpRSF], {
            LessEqual -> "\[LessEqual]", GreaterEqual -> "\[GreaterEqual]"}], 
           Manipulate`Place[9]}, {
           Manipulate`Place[10], "Padron", 
           Spacer[10], 
           PopupMenu[
            Dynamic[$CellContext`OpP], {
            LessEqual -> "\[LessEqual]", GreaterEqual -> "\[GreaterEqual]"}], 
           Manipulate`Place[11]}, {
           Manipulate`Place[12], "Kohinoor", 
           Spacer[10], 
           PopupMenu[
            Dynamic[$CellContext`OpK], {
            LessEqual -> "\[LessEqual]", GreaterEqual -> "\[GreaterEqual]"}], 
           Manipulate`Place[13]}, {
           Manipulate`Place[14], "rsEGFP", 
           Spacer[10], 
           PopupMenu[
            Dynamic[$CellContext`OpRSE1], {
            LessEqual -> "\[LessEqual]", GreaterEqual -> "\[GreaterEqual]"}], 
           Manipulate`Place[15]}, {
           Manipulate`Place[16], "rsEGFP2", 
           Spacer[10], 
           PopupMenu[
            Dynamic[$CellContext`OpRSE2], {
            LessEqual -> "\[LessEqual]", GreaterEqual -> "\[GreaterEqual]"}], 
           Manipulate`Place[17]}, {
           Manipulate`Place[18], "User-1", 
           Spacer[10], 
           PopupMenu[
            Dynamic[$CellContext`OpU1], {
            LessEqual -> "\[LessEqual]", GreaterEqual -> "\[GreaterEqual]"}], 
           Manipulate`Place[19]}, {
           Manipulate`Place[20], "User-2", 
           Spacer[10], 
           PopupMenu[
            Dynamic[$CellContext`OpU2], {
            LessEqual -> "\[LessEqual]", GreaterEqual -> "\[GreaterEqual]"}], 
           Manipulate`Place[21]}}], Delimiter, 
        Style["User defined ", Bold, 12], Delimiter, 
        Style[
        "User-1", Italic, 
         12], {{$CellContext`U1s121$$, 196., "\[Sigma]121 = "}, ControlType -> 
         InputField, FieldSize -> 4, ControlPlacement -> 
         22}, {{$CellContext`U1s211$$, 0., "\[Sigma]211 = "}, ControlType -> 
         InputField, FieldSize -> 4, ControlPlacement -> 
         23}, {{$CellContext`U1s122$$, 0., "\[Sigma]122 = "}, ControlType -> 
         InputField, FieldSize -> 4, ControlPlacement -> 
         24}, {{$CellContext`U1s212$$, 413., "\[Sigma]212 = "}, ControlType -> 
         InputField, FieldSize -> 4, ControlPlacement -> 
         25}, {{$CellContext`U1kd21$$, 0.014, 
          "\!\(\*SuperscriptBox[SubscriptBox[\(k\), \(21\)], \
\(\[CapitalDelta]\)]\) = "}, ControlType -> InputField, FieldSize -> 4, 
         ControlPlacement -> 26}, 
        Row[{
          Manipulate`Place[22], 
          Spacer[10], 
          Manipulate`Place[23], 
          Spacer[10], 
          Manipulate`Place[24], 
          Spacer[10], 
          Manipulate`Place[25], 
          Spacer[10], 
          Manipulate`Place[26]}], {{$CellContext`U1Q11$$, 1, "Q11 "}, 
         ControlType -> InputField, FieldSize -> 4, ControlPlacement -> 
         27}, {{$CellContext`U1Q12$$, 0.07, "Q12 ="}, ControlType -> 
         InputField, FieldSize -> 4, ControlPlacement -> 
         28}, {{$CellContext`U1Q21$$, 0.01, "Q21 = "}, ControlType -> 
         InputField, FieldSize -> 4, ControlPlacement -> 
         29}, {{$CellContext`U1Q22$$, 0.0007, "Q22 = "}, ControlType -> 
         InputField, FieldSize -> 4, ControlPlacement -> 30}, 
        Row[{
          Manipulate`Place[27], 
          Spacer[12], 
          Manipulate`Place[28], 
          Spacer[12], 
          Manipulate`Place[29], 
          Spacer[12], 
          Manipulate`Place[30], 
          Spacer[12]}], 
        Spacer[10], 
        Style[
        "User-2", Italic, 
         12], {{$CellContext`U2s121$$, 196., "\[Sigma]121 = "}, ControlType -> 
         InputField, FieldSize -> 4, ControlPlacement -> 
         31}, {{$CellContext`U2s211$$, 0., "\[Sigma]211 = "}, ControlType -> 
         InputField, FieldSize -> 4, ControlPlacement -> 
         32}, {{$CellContext`U2s122$$, 0., "\[Sigma]122 = "}, ControlType -> 
         InputField, FieldSize -> 4, ControlPlacement -> 
         33}, {{$CellContext`U2s212$$, 413., "\[Sigma]212 = "}, ControlType -> 
         InputField, FieldSize -> 4, ControlPlacement -> 
         34}, {{$CellContext`U2kd21$$, 0.014, 
          "\!\(\*SuperscriptBox[SubscriptBox[\(k\), \(21\)], \
\(\[CapitalDelta]\)]\) = "}, ControlType -> InputField, FieldSize -> 4, 
         ControlPlacement -> 35}, 
        Row[{
          Manipulate`Place[31], 
          Spacer[10], 
          Manipulate`Place[32], 
          Spacer[10], 
          Manipulate`Place[33], 
          Spacer[10], 
          Manipulate`Place[34], 
          Spacer[10], 
          Manipulate`Place[35]}], {{$CellContext`U2Q11$$, 1, "Q11 "}, 
         ControlType -> InputField, FieldSize -> 4, ControlPlacement -> 
         36}, {{$CellContext`U2Q12$$, 0.07, "Q12 ="}, ControlType -> 
         InputField, FieldSize -> 4, ControlPlacement -> 
         37}, {{$CellContext`U2Q21$$, 0.01, "Q21 = "}, ControlType -> 
         InputField, FieldSize -> 4, ControlPlacement -> 
         38}, {{$CellContext`U2Q22$$, 0.0007, "Q22 = "}, ControlType -> 
         InputField, FieldSize -> 4, ControlPlacement -> 39}, 
        Row[{
          Manipulate`Place[36], 
          Spacer[12], 
          Manipulate`Place[37], 
          Spacer[12], 
          Manipulate`Place[38], 
          Spacer[12], 
          Manipulate`Place[39], 
          Spacer[12]}], Delimiter, 
        Style["Do calculation", Bold, 12], Delimiter, {{$CellContext`val$$, 
          If[$CellContext`cD2$$ == True, 
           $CellContext`OpD2[((-$CellContext`IF1OUT[
                ReplaceAll[
                 $CellContext`th1[$CellContext`I1$$, 10^$CellContext`x, 
                  10^$CellContext`y], $CellContext`optD2], \
$CellContext`alpha, $CellContext`beta, 
                ReplaceAll[
                 $CellContext`a1calc[$CellContext`I1$$, 
                  10^$CellContext`x], $CellContext`optD2], 
                ReplaceAll[
                 $CellContext`b1calc[$CellContext`I1$$, 
                  10^$CellContext`x], $CellContext`optD2], 
                ReplaceAll[
                 $CellContext`a2calc[$CellContext`I1$$, 
                  10^$CellContext`x], $CellContext`optD2], 
                ReplaceAll[
                 $CellContext`b2calc[$CellContext`I1$$, 
                  10^$CellContext`x], $CellContext`optD2], \
$CellContext`Q11D2, $CellContext`Q21D2, $CellContext`Q12D2, \
$CellContext`Q22D2, $CellContext`I1$$, $CellContext`I1$$ 
                10^$CellContext`x])/($CellContext`alpha $CellContext`Ptot \
(($CellContext`Q21D2 - $CellContext`Q11D2) $CellContext`I1$$ + \
($CellContext`Q22D2 - $CellContext`Q12D2) $CellContext`I1$$ 
               10^$CellContext`x)))/0.25, $CellContext`CLimD2$$], 1 > 0], ""}, 
         Dynamic[Row[{
            Button[
            "Evaluate", $CellContext`val$$ = 
             If[$CellContext`cD$$ == $CellContext`cD2$$ == $CellContext`cD3$$ == \
$CellContext`cRSF$$ == $CellContext`cP$$ == $CellContext`cK$$ == \
$CellContext`cRSE2$$ == $CellContext`cRSE1$$ == $CellContext`cU1$$ == \
$CellContext`cU2$$ == False, 1 < 0, 
               And[
                If[$CellContext`cD2$$ == True, 
                 $CellContext`OpD2[ReplaceAll[
                    Abs[(-$CellContext`IF1OUT[
                    ReplaceAll[
                    $CellContext`th1[$CellContext`I1$$, 10^$CellContext`x, 
                    10^$CellContext`y], $CellContext`optD2], \
$CellContext`alpha, $CellContext`beta, 
                    ReplaceAll[
                    $CellContext`a1calc[$CellContext`I1$$, 
                    10^$CellContext`x], $CellContext`optD2], 
                    ReplaceAll[
                    $CellContext`b1calc[$CellContext`I1$$, 
                    10^$CellContext`x], $CellContext`optD2], 
                    ReplaceAll[
                    $CellContext`a2calc[$CellContext`I1$$, 
                    10^$CellContext`x], $CellContext`optD2], 
                    ReplaceAll[
                    $CellContext`b2calc[$CellContext`I1$$, 
                    10^$CellContext`x], $CellContext`optD2], \
$CellContext`Q11, $CellContext`Q21, $CellContext`Q12, $CellContext`Q22, \
$CellContext`I1$$, $CellContext`I1$$ 
                    10^$CellContext`x])/($CellContext`alpha $CellContext`Ptot \
(($CellContext`Q21 - $CellContext`Q11) $CellContext`I1$$ + ($CellContext`Q22 - \
$CellContext`Q12) $CellContext`I1$$ 10^$CellContext`x))], $CellContext`optD2]/
                  FindMaxValue[
                   ReplaceAll[
                    Abs[(-$CellContext`IF1OUT[
                    ReplaceAll[
                    $CellContext`th1[$CellContext`I1$$, 10^$CellContext`x, 
                    10^$CellContext`y], $CellContext`optD2], \
$CellContext`alpha, $CellContext`beta, 
                    ReplaceAll[
                    $CellContext`a1calc[$CellContext`I1$$, 
                    10^$CellContext`x], $CellContext`optD2], 
                    ReplaceAll[
                    $CellContext`b1calc[$CellContext`I1$$, 
                    10^$CellContext`x], $CellContext`optD2], 
                    ReplaceAll[
                    $CellContext`a2calc[$CellContext`I1$$, 
                    10^$CellContext`x], $CellContext`optD2], 
                    ReplaceAll[
                    $CellContext`b2calc[$CellContext`I1$$, 
                    10^$CellContext`x], $CellContext`optD2], \
$CellContext`Q11, $CellContext`Q21, $CellContext`Q12, $CellContext`Q22, \
$CellContext`I1$$, $CellContext`I1$$ 
                    10^$CellContext`x])/($CellContext`alpha $CellContext`Ptot \
(($CellContext`Q21 - $CellContext`Q11) $CellContext`I1$$ + ($CellContext`Q22 - \
$CellContext`Q12) $CellContext`I1$$ 
                    10^$CellContext`x))], $CellContext`optD2], \
{$CellContext`x, $CellContext`y}, Method -> 
                   "PrincipalAxis"], $CellContext`CLimD2$$], 1 > 0], 
                If[$CellContext`cD3$$ == True, 
                 $CellContext`OpD3[ReplaceAll[
                    Abs[(-$CellContext`IF1OUT[
                    ReplaceAll[
                    $CellContext`th1[$CellContext`I1$$, 10^$CellContext`x, 
                    10^$CellContext`y], $CellContext`optD3], \
$CellContext`alpha, $CellContext`beta, 
                    ReplaceAll[
                    $CellContext`a1calc[$CellContext`I1$$, 
                    10^$CellContext`x], $CellContext`optD3], 
                    ReplaceAll[
                    $CellContext`b1calc[$CellContext`I1$$, 
                    10^$CellContext`x], $CellContext`optD3], 
                    ReplaceAll[
                    $CellContext`a2calc[$CellContext`I1$$, 
                    10^$CellContext`x], $CellContext`optD3], 
                    ReplaceAll[
                    $CellContext`b2calc[$CellContext`I1$$, 
                    10^$CellContext`x], $CellContext`optD3], \
$CellContext`Q11, $CellContext`Q21, $CellContext`Q12, $CellContext`Q22, \
$CellContext`I1$$, $CellContext`I1$$ 
                    10^$CellContext`x])/($CellContext`alpha $CellContext`Ptot \
(($CellContext`Q21 - $CellContext`Q11) $CellContext`I1$$ + ($CellContext`Q22 - \
$CellContext`Q12) $CellContext`I1$$ 10^$CellContext`x))], $CellContext`optD3]/
                  FindMaxValue[
                   ReplaceAll[
                    Abs[(-$CellContext`IF1OUT[
                    ReplaceAll[
                    $CellContext`th1[$CellContext`I1$$, 10^$CellContext`x, 
                    10^$CellContext`y], $CellContext`optD3], \
$CellContext`alpha, $CellContext`beta, 
                    ReplaceAll[
                    $CellContext`a1calc[$CellContext`I1$$, 
                    10^$CellContext`x], $CellContext`optD3], 
                    ReplaceAll[
                    $CellContext`b1calc[$CellContext`I1$$, 
                    10^$CellContext`x], $CellContext`optD3], 
                    ReplaceAll[
                    $CellContext`a2calc[$CellContext`I1$$, 
                    10^$CellContext`x], $CellContext`optD3], 
                    ReplaceAll[
                    $CellContext`b2calc[$CellContext`I1$$, 
                    10^$CellContext`x], $CellContext`optD3], \
$CellContext`Q11, $CellContext`Q21, $CellContext`Q12, $CellContext`Q22, \
$CellContext`I1$$, $CellContext`I1$$ 
                    10^$CellContext`x])/($CellContext`alpha $CellContext`Ptot \
(($CellContext`Q21 - $CellContext`Q11) $CellContext`I1$$ + ($CellContext`Q22 - \
$CellContext`Q12) $CellContext`I1$$ 
                    10^$CellContext`x))], $CellContext`optD3], \
{$CellContext`x, $CellContext`y}, Method -> 
                   "PrincipalAxis"], $CellContext`ClimD3$$], 1 > 0], 
                If[$CellContext`cD$$ == True, 
                 $CellContext`OpD[ReplaceAll[
                    Abs[(-$CellContext`IF1OUT[
                    ReplaceAll[
                    $CellContext`th1[$CellContext`I1$$, 10^$CellContext`x, 
                    10^$CellContext`y], $CellContext`optD], \
$CellContext`alpha, $CellContext`beta, 
                    ReplaceAll[
                    $CellContext`a1calc[$CellContext`I1$$, 
                    10^$CellContext`x], $CellContext`optD], 
                    ReplaceAll[
                    $CellContext`b1calc[$CellContext`I1$$, 
                    10^$CellContext`x], $CellContext`optD], 
                    ReplaceAll[
                    $CellContext`a2calc[$CellContext`I1$$, 
                    10^$CellContext`x], $CellContext`optD], 
                    ReplaceAll[
                    $CellContext`b2calc[$CellContext`I1$$, 
                    10^$CellContext`x], $CellContext`optD], $CellContext`Q11, \
$CellContext`Q21, $CellContext`Q12, $CellContext`Q22, $CellContext`I1$$, \
$CellContext`I1$$ 
                    10^$CellContext`x])/($CellContext`alpha $CellContext`Ptot \
(($CellContext`Q21 - $CellContext`Q11) $CellContext`I1$$ + ($CellContext`Q22 - \
$CellContext`Q12) $CellContext`I1$$ 10^$CellContext`x))], $CellContext`optD]/
                  FindMaxValue[
                   ReplaceAll[
                    Abs[(-$CellContext`IF1OUT[
                    ReplaceAll[
                    $CellContext`th1[$CellContext`I1$$, 10^$CellContext`x, 
                    10^$CellContext`y], $CellContext`optD], \
$CellContext`alpha, $CellContext`beta, 
                    ReplaceAll[
                    $CellContext`a1calc[$CellContext`I1$$, 
                    10^$CellContext`x], $CellContext`optD], 
                    ReplaceAll[
                    $CellContext`b1calc[$CellContext`I1$$, 
                    10^$CellContext`x], $CellContext`optD], 
                    ReplaceAll[
                    $CellContext`a2calc[$CellContext`I1$$, 
                    10^$CellContext`x], $CellContext`optD], 
                    ReplaceAll[
                    $CellContext`b2calc[$CellContext`I1$$, 
                    10^$CellContext`x], $CellContext`optD], $CellContext`Q11, \
$CellContext`Q21, $CellContext`Q12, $CellContext`Q22, $CellContext`I1$$, \
$CellContext`I1$$ 
                    10^$CellContext`x])/($CellContext`alpha $CellContext`Ptot \
(($CellContext`Q21 - $CellContext`Q11) $CellContext`I1$$ + ($CellContext`Q22 - \
$CellContext`Q12) $CellContext`I1$$ 
                    10^$CellContext`x))], $CellContext`optD], \
{$CellContext`x, $CellContext`y}, Method -> 
                   "PrincipalAxis"], $CellContext`ClimD$$], 1 > 0], 
                If[$CellContext`cRSF$$ == True, 
                 $CellContext`OpRSF[ReplaceAll[
                    Abs[(-$CellContext`IF1OUT[
                    ReplaceAll[
                    $CellContext`th1[$CellContext`I1$$, 10^$CellContext`x, 
                    10^$CellContext`y], $CellContext`optRSF], \
$CellContext`alpha, $CellContext`beta, 
                    ReplaceAll[
                    $CellContext`a1calc[$CellContext`I1$$, 
                    10^$CellContext`x], $CellContext`optRSF], 
                    ReplaceAll[
                    $CellContext`b1calc[$CellContext`I1$$, 
                    10^$CellContext`x], $CellContext`optRSF], 
                    ReplaceAll[
                    $CellContext`a2calc[$CellContext`I1$$, 
                    10^$CellContext`x], $CellContext`optRSF], 
                    ReplaceAll[
                    $CellContext`b2calc[$CellContext`I1$$, 
                    10^$CellContext`x], $CellContext`optRSF], \
$CellContext`Q11, $CellContext`Q21, $CellContext`Q12, $CellContext`Q22, \
$CellContext`I1$$, $CellContext`I1$$ 
                    10^$CellContext`x])/($CellContext`alpha $CellContext`Ptot \
(($CellContext`Q21 - $CellContext`Q11) $CellContext`I1$$ + ($CellContext`Q22 - \
$CellContext`Q12) $CellContext`I1$$ 
                    10^$CellContext`x))], $CellContext`optRSF]/FindMaxValue[
                   ReplaceAll[
                    Abs[(-$CellContext`IF1OUT[
                    ReplaceAll[
                    $CellContext`th1[$CellContext`I1$$, 10^$CellContext`x, 
                    10^$CellContext`y], $CellContext`optRSF], \
$CellContext`alpha, $CellContext`beta, 
                    ReplaceAll[
                    $CellContext`a1calc[$CellContext`I1$$, 
                    10^$CellContext`x], $CellContext`optRSF], 
                    ReplaceAll[
                    $CellContext`b1calc[$CellContext`I1$$, 
                    10^$CellContext`x], $CellContext`optRSF], 
                    ReplaceAll[
                    $CellContext`a2calc[$CellContext`I1$$, 
                    10^$CellContext`x], $CellContext`optRSF], 
                    ReplaceAll[
                    $CellContext`b2calc[$CellContext`I1$$, 
                    10^$CellContext`x], $CellContext`optRSF], \
$CellContext`Q11, $CellContext`Q21, $CellContext`Q12, $CellContext`Q22, \
$CellContext`I1$$, $CellContext`I1$$ 
                    10^$CellContext`x])/($CellContext`alpha $CellContext`Ptot \
(($CellContext`Q21 - $CellContext`Q11) $CellContext`I1$$ + ($CellContext`Q22 - \
$CellContext`Q12) $CellContext`I1$$ 
                    10^$CellContext`x))], $CellContext`optRSF], \
{$CellContext`x, $CellContext`y}, Method -> 
                   "PrincipalAxis"], $CellContext`ClimRSF$$], 1 > 0], 
                If[$CellContext`cP$$ == True, 
                 $CellContext`OpP[ReplaceAll[
                    Abs[(-$CellContext`IF1OUT[
                    ReplaceAll[
                    $CellContext`th1[$CellContext`I1$$, 10^$CellContext`x, 
                    10^$CellContext`y], $CellContext`optP], \
$CellContext`alpha, $CellContext`beta, 
                    ReplaceAll[
                    $CellContext`a1calc[$CellContext`I1$$, 
                    10^$CellContext`x], $CellContext`optP], 
                    ReplaceAll[
                    $CellContext`b1calc[$CellContext`I1$$, 
                    10^$CellContext`x], $CellContext`optP], 
                    ReplaceAll[
                    $CellContext`a2calc[$CellContext`I1$$, 
                    10^$CellContext`x], $CellContext`optP], 
                    ReplaceAll[
                    $CellContext`b2calc[$CellContext`I1$$, 
                    10^$CellContext`x], $CellContext`optP], $CellContext`Q11, \
$CellContext`Q21, $CellContext`Q12, $CellContext`Q22, $CellContext`I1$$, \
$CellContext`I1$$ 
                    10^$CellContext`x])/($CellContext`alpha $CellContext`Ptot \
(($CellContext`Q21 - $CellContext`Q11) $CellContext`I1$$ + ($CellContext`Q22 - \
$CellContext`Q12) $CellContext`I1$$ 10^$CellContext`x))], $CellContext`optP]/
                  FindMaxValue[
                   ReplaceAll[
                    Abs[(-$CellContext`IF1OUT[
                    ReplaceAll[
                    $CellContext`th1[$CellContext`I1$$, 10^$CellContext`x, 
                    10^$CellContext`y], $CellContext`optP], \
$CellContext`alpha, $CellContext`beta, 
                    ReplaceAll[
                    $CellContext`a1calc[$CellContext`I1$$, 
                    10^$CellContext`x], $CellContext`optP], 
                    ReplaceAll[
                    $CellContext`b1calc[$CellContext`I1$$, 
                    10^$CellContext`x], $CellContext`optP], 
                    ReplaceAll[
                    $CellContext`a2calc[$CellContext`I1$$, 
                    10^$CellContext`x], $CellContext`optP], 
                    ReplaceAll[
                    $CellContext`b2calc[$CellContext`I1$$, 
                    10^$CellContext`x], $CellContext`optP], $CellContext`Q11, \
$CellContext`Q21, $CellContext`Q12, $CellContext`Q22, $CellContext`I1$$, \
$CellContext`I1$$ 
                    10^$CellContext`x])/($CellContext`alpha $CellContext`Ptot \
(($CellContext`Q21 - $CellContext`Q11) $CellContext`I1$$ + ($CellContext`Q22 - \
$CellContext`Q12) $CellContext`I1$$ 
                    10^$CellContext`x))], $CellContext`optP], \
{$CellContext`x, $CellContext`y}], $CellContext`ClimP$$], 1 > 0], 
                If[$CellContext`cK$$ == True, 
                 $CellContext`OpK[ReplaceAll[
                    Abs[(-$CellContext`IF1OUT[
                    ReplaceAll[
                    $CellContext`th1[$CellContext`I1$$, 10^$CellContext`x, 
                    10^$CellContext`y], $CellContext`optK], \
$CellContext`alpha, $CellContext`beta, 
                    ReplaceAll[
                    $CellContext`a1calc[$CellContext`I1$$, 
                    10^$CellContext`x], $CellContext`optK], 
                    ReplaceAll[
                    $CellContext`b1calc[$CellContext`I1$$, 
                    10^$CellContext`x], $CellContext`optK], 
                    ReplaceAll[
                    $CellContext`a2calc[$CellContext`I1$$, 
                    10^$CellContext`x], $CellContext`optK], 
                    ReplaceAll[
                    $CellContext`b2calc[$CellContext`I1$$, 
                    10^$CellContext`x], $CellContext`optK], $CellContext`Q11, \
$CellContext`Q21, $CellContext`Q12, $CellContext`Q22, $CellContext`I1$$, \
$CellContext`I1$$ 
                    10^$CellContext`x])/($CellContext`alpha $CellContext`Ptot \
(($CellContext`Q21 - $CellContext`Q11) $CellContext`I1$$ + ($CellContext`Q22 - \
$CellContext`Q12) $CellContext`I1$$ 10^$CellContext`x))], $CellContext`optK]/
                  FindMaxValue[
                   ReplaceAll[
                    Abs[(-$CellContext`IF1OUT[
                    ReplaceAll[
                    $CellContext`th1[$CellContext`I1$$, 10^$CellContext`x, 
                    10^$CellContext`y], $CellContext`optK], \
$CellContext`alpha, $CellContext`beta, 
                    ReplaceAll[
                    $CellContext`a1calc[$CellContext`I1$$, 
                    10^$CellContext`x], $CellContext`optK], 
                    ReplaceAll[
                    $CellContext`b1calc[$CellContext`I1$$, 
                    10^$CellContext`x], $CellContext`optK], 
                    ReplaceAll[
                    $CellContext`a2calc[$CellContext`I1$$, 
                    10^$CellContext`x], $CellContext`optK], 
                    ReplaceAll[
                    $CellContext`b2calc[$CellContext`I1$$, 
                    10^$CellContext`x], $CellContext`optK], $CellContext`Q11, \
$CellContext`Q21, $CellContext`Q12, $CellContext`Q22, $CellContext`I1$$, \
$CellContext`I1$$ 
                    10^$CellContext`x])/($CellContext`alpha $CellContext`Ptot \
(($CellContext`Q21 - $CellContext`Q11) $CellContext`I1$$ + ($CellContext`Q22 - \
$CellContext`Q12) $CellContext`I1$$ 
                    10^$CellContext`x))], $CellContext`optK], \
{$CellContext`x, $CellContext`y}, Method -> 
                   "PrincipalAxis"], $CellContext`ClimK$$], 1 > 0], 
                If[$CellContext`cRSE2$$ == True, 
                 $CellContext`OpRSE2[ReplaceAll[
                    Abs[(-$CellContext`IF1OUT[
                    ReplaceAll[
                    $CellContext`th1[$CellContext`I1$$, 10^$CellContext`x, 
                    10^$CellContext`y], $CellContext`optRSE2], \
$CellContext`alpha, $CellContext`beta, 
                    ReplaceAll[
                    $CellContext`a1calc[$CellContext`I1$$, 
                    10^$CellContext`x], $CellContext`optRSE2], 
                    ReplaceAll[
                    $CellContext`b1calc[$CellContext`I1$$, 
                    10^$CellContext`x], $CellContext`optRSE2], 
                    ReplaceAll[
                    $CellContext`a2calc[$CellContext`I1$$, 
                    10^$CellContext`x], $CellContext`optRSE2], 
                    ReplaceAll[
                    $CellContext`b2calc[$CellContext`I1$$, 
                    10^$CellContext`x], $CellContext`optRSE2], \
$CellContext`Q11, $CellContext`Q21, $CellContext`Q12, $CellContext`Q22, \
$CellContext`I1$$, $CellContext`I1$$ 
                    10^$CellContext`x])/($CellContext`alpha $CellContext`Ptot \
(($CellContext`Q21 - $CellContext`Q11) $CellContext`I1$$ + ($CellContext`Q22 - \
$CellContext`Q12) $CellContext`I1$$ 
                    10^$CellContext`x))], $CellContext`optRSE2]/FindMaxValue[
                   ReplaceAll[
                    Abs[(-$CellContext`IF1OUT[
                    ReplaceAll[
                    $CellContext`th1[$CellContext`I1$$, 10^$CellContext`x, 
                    10^$CellContext`y], $CellContext`optRSE2], \
$CellContext`alpha, $CellContext`beta, 
                    ReplaceAll[
                    $CellContext`a1calc[$CellContext`I1$$, 
                    10^$CellContext`x], $CellContext`optRSE2], 
                    ReplaceAll[
                    $CellContext`b1calc[$CellContext`I1$$, 
                    10^$CellContext`x], $CellContext`optRSE2], 
                    ReplaceAll[
                    $CellContext`a2calc[$CellContext`I1$$, 
                    10^$CellContext`x], $CellContext`optRSE2], 
                    ReplaceAll[
                    $CellContext`b2calc[$CellContext`I1$$, 
                    10^$CellContext`x], $CellContext`optRSE2], \
$CellContext`Q11, $CellContext`Q21, $CellContext`Q12, $CellContext`Q22, \
$CellContext`I1$$, $CellContext`I1$$ 
                    10^$CellContext`x])/($CellContext`alpha $CellContext`Ptot \
(($CellContext`Q21 - $CellContext`Q11) $CellContext`I1$$ + ($CellContext`Q22 - \
$CellContext`Q12) $CellContext`I1$$ 
                    10^$CellContext`x))], $CellContext`optRSE2], \
{$CellContext`x, $CellContext`y}, Method -> 
                   "PrincipalAxis"], $CellContext`ClimRSE2$$], 1 > 0], 
                If[$CellContext`cRSE1$$ == True, 
                 $CellContext`OpRSE1[ReplaceAll[
                    Abs[(-$CellContext`IF1OUT[
                    ReplaceAll[
                    $CellContext`th1[$CellContext`I1$$, 10^$CellContext`x, 
                    10^$CellContext`y], $CellContext`optRSE1], \
$CellContext`alpha, $CellContext`beta, 
                    ReplaceAll[
                    $CellContext`a1calc[$CellContext`I1$$, 
                    10^$CellContext`x], $CellContext`optRSE1], 
                    ReplaceAll[
                    $CellContext`b1calc[$CellContext`I1$$, 
                    10^$CellContext`x], $CellContext`optRSE1], 
                    ReplaceAll[
                    $CellContext`a2calc[$CellContext`I1$$, 
                    10^$CellContext`x], $CellContext`optRSE1], 
                    ReplaceAll[
                    $CellContext`b2calc[$CellContext`I1$$, 
                    10^$CellContext`x], $CellContext`optRSE1], \
$CellContext`Q11, $CellContext`Q21, $CellContext`Q12, $CellContext`Q22, \
$CellContext`I1$$, $CellContext`I1$$ 
                    10^$CellContext`x])/($CellContext`alpha $CellContext`Ptot \
(($CellContext`Q21 - $CellContext`Q11) $CellContext`I1$$ + ($CellContext`Q22 - \
$CellContext`Q12) $CellContext`I1$$ 
                    10^$CellContext`x))], $CellContext`optRSE1]/FindMaxValue[
                   ReplaceAll[
                    Abs[(-$CellContext`IF1OUT[
                    ReplaceAll[
                    $CellContext`th1[$CellContext`I1$$, 10^$CellContext`x, 
                    10^$CellContext`y], $CellContext`optRSE1], \
$CellContext`alpha, $CellContext`beta, 
                    ReplaceAll[
                    $CellContext`a1calc[$CellContext`I1$$, 
                    10^$CellContext`x], $CellContext`optRSE1], 
                    ReplaceAll[
                    $CellContext`b1calc[$CellContext`I1$$, 
                    10^$CellContext`x], $CellContext`optRSE1], 
                    ReplaceAll[
                    $CellContext`a2calc[$CellContext`I1$$, 
                    10^$CellContext`x], $CellContext`optRSE1], 
                    ReplaceAll[
                    $CellContext`b2calc[$CellContext`I1$$, 
                    10^$CellContext`x], $CellContext`optRSE1], \
$CellContext`Q11, $CellContext`Q21, $CellContext`Q12, $CellContext`Q22, \
$CellContext`I1$$, $CellContext`I1$$ 
                    10^$CellContext`x])/($CellContext`alpha $CellContext`Ptot \
(($CellContext`Q21 - $CellContext`Q11) $CellContext`I1$$ + ($CellContext`Q22 - \
$CellContext`Q12) $CellContext`I1$$ 
                    10^$CellContext`x))], $CellContext`optRSE1], \
{$CellContext`x, $CellContext`y}, Method -> 
                   "PrincipalAxis"], $CellContext`ClimRSE1$$], 1 > 0], 
                If[$CellContext`cU1$$ == True, 
                 $CellContext`OpU1[
                  Abs[((-$CellContext`IF1OUT[
                    ReplaceAll[
                    $CellContext`th1[$CellContext`I1$$, 10^$CellContext`x, 
                    10^$CellContext`y], {$CellContext`S121c -> \
$CellContext`U1s121$$, $CellContext`S211c -> $CellContext`U1s211$$, \
$CellContext`S122c -> $CellContext`U1s122$$, $CellContext`S212c -> \
$CellContext`U1s212$$, $CellContext`kDelta21c -> $CellContext`U1kd21$$, \
$CellContext`Q11 -> $CellContext`U1Q11$$, $CellContext`Q12 -> \
$CellContext`U1Q12$$, $CellContext`Q21 -> $CellContext`U1Q21$$, \
$CellContext`Q22 -> $CellContext`U1Q22$$, $CellContext`Ptotc -> 
                    1.}], $CellContext`alpha, $CellContext`beta, 
                    ReplaceAll[
                    $CellContext`a1calc[$CellContext`I1$$, 
                    10^$CellContext`x], {$CellContext`S121c -> \
$CellContext`U1s121$$, $CellContext`S211c -> $CellContext`U1s211$$, \
$CellContext`S122c -> $CellContext`U1s122$$, $CellContext`S212c -> \
$CellContext`U1s212$$, $CellContext`kDelta21c -> $CellContext`U1kd21$$, \
$CellContext`Q11 -> $CellContext`U1Q11$$, $CellContext`Q12 -> \
$CellContext`U1Q12$$, $CellContext`Q21 -> $CellContext`U1Q21$$, \
$CellContext`Q22 -> $CellContext`U1Q22$$, $CellContext`Ptotc -> 1.}], 
                    ReplaceAll[
                    $CellContext`b1calc[$CellContext`I1$$, 
                    10^$CellContext`x], {$CellContext`S121c -> \
$CellContext`U1s121$$, $CellContext`S211c -> $CellContext`U1s211$$, \
$CellContext`S122c -> $CellContext`U1s122$$, $CellContext`S212c -> \
$CellContext`U1s212$$, $CellContext`kDelta21c -> $CellContext`U1kd21$$, \
$CellContext`Q11 -> $CellContext`U1Q11$$, $CellContext`Q12 -> \
$CellContext`U1Q12$$, $CellContext`Q21 -> $CellContext`U1Q21$$, \
$CellContext`Q22 -> $CellContext`U1Q22$$, $CellContext`Ptotc -> 1.}], 
                    ReplaceAll[
                    $CellContext`a2calc[$CellContext`I1$$, 
                    10^$CellContext`x], {$CellContext`S121c -> \
$CellContext`U1s121$$, $CellContext`S211c -> $CellContext`U1s211$$, \
$CellContext`S122c -> $CellContext`U1s122$$, $CellContext`S212c -> \
$CellContext`U1s212$$, $CellContext`kDelta21c -> $CellContext`U1kd21$$, \
$CellContext`Q11 -> $CellContext`U1Q11$$, $CellContext`Q12 -> \
$CellContext`U1Q12$$, $CellContext`Q21 -> $CellContext`U1Q21$$, \
$CellContext`Q22 -> $CellContext`U1Q22$$, $CellContext`Ptotc -> 1.}], 
                    ReplaceAll[
                    $CellContext`b2calc[$CellContext`I1$$, 
                    10^$CellContext`x], {$CellContext`S121c -> \
$CellContext`U1s121$$, $CellContext`S211c -> $CellContext`U1s211$$, \
$CellContext`S122c -> $CellContext`U1s122$$, $CellContext`S212c -> \
$CellContext`U1s212$$, $CellContext`kDelta21c -> $CellContext`U1kd21$$, \
$CellContext`Q11 -> $CellContext`U1Q11$$, $CellContext`Q12 -> \
$CellContext`U1Q12$$, $CellContext`Q21 -> $CellContext`U1Q21$$, \
$CellContext`Q22 -> $CellContext`U1Q22$$, $CellContext`Ptotc -> 
                    1.}], $CellContext`U1Q11$$, $CellContext`U1Q21$$, \
$CellContext`U1Q12$$, $CellContext`U1Q22$$, $CellContext`I1$$, \
$CellContext`I1$$ 
                    10^$CellContext`x])/($CellContext`alpha $CellContext`Ptot \
(($CellContext`U1Q21$$ - $CellContext`U1Q11$$) $CellContext`I1$$ + \
($CellContext`U1Q22$$ - $CellContext`U1Q12$$) $CellContext`I1$$ 
                    10^$CellContext`x)))/FindMaxValue[
                    Abs[(-$CellContext`IF1OUT[
                    ReplaceAll[
                    $CellContext`th1[$CellContext`I1$$, 10^$CellContext`x, 
                    10^$CellContext`y], {$CellContext`S121c -> \
$CellContext`U1s121$$, $CellContext`S211c -> $CellContext`U1s211$$, \
$CellContext`S122c -> $CellContext`U1s122$$, $CellContext`S212c -> \
$CellContext`U1s212$$, $CellContext`kDelta21c -> $CellContext`U1kd21$$, \
$CellContext`Q11 -> $CellContext`U1Q11$$, $CellContext`Q12 -> \
$CellContext`U1Q12$$, $CellContext`Q21 -> $CellContext`U1Q21$$, \
$CellContext`Q22 -> $CellContext`U1Q22$$, $CellContext`Ptotc -> 
                    1.}], $CellContext`alpha, $CellContext`beta, 
                    ReplaceAll[
                    $CellContext`a1calc[$CellContext`I1$$, 
                    10^$CellContext`x], {$CellContext`S121c -> \
$CellContext`U1s121$$, $CellContext`S211c -> $CellContext`U1s211$$, \
$CellContext`S122c -> $CellContext`U1s122$$, $CellContext`S212c -> \
$CellContext`U1s212$$, $CellContext`kDelta21c -> $CellContext`U1kd21$$, \
$CellContext`Q11 -> $CellContext`U1Q11$$, $CellContext`Q12 -> \
$CellContext`U1Q12$$, $CellContext`Q21 -> $CellContext`U1Q21$$, \
$CellContext`Q22 -> $CellContext`U1Q22$$, $CellContext`Ptotc -> 1.}], 
                    ReplaceAll[
                    $CellContext`b1calc[$CellContext`I1$$, 
                    10^$CellContext`x], {$CellContext`S121c -> \
$CellContext`U1s121$$, $CellContext`S211c -> $CellContext`U1s211$$, \
$CellContext`S122c -> $CellContext`U1s122$$, $CellContext`S212c -> \
$CellContext`U1s212$$, $CellContext`kDelta21c -> $CellContext`U1kd21$$, \
$CellContext`Q11 -> $CellContext`U1Q11$$, $CellContext`Q12 -> \
$CellContext`U1Q12$$, $CellContext`Q21 -> $CellContext`U1Q21$$, \
$CellContext`Q22 -> $CellContext`U1Q22$$, $CellContext`Ptotc -> 1.}], 
                    ReplaceAll[
                    $CellContext`a2calc[$CellContext`I1$$, 
                    10^$CellContext`x], {$CellContext`S121c -> \
$CellContext`U1s121$$, $CellContext`S211c -> $CellContext`U1s211$$, \
$CellContext`S122c -> $CellContext`U1s122$$, $CellContext`S212c -> \
$CellContext`U1s212$$, $CellContext`kDelta21c -> $CellContext`U1kd21$$, \
$CellContext`Q11 -> $CellContext`U1Q11$$, $CellContext`Q12 -> \
$CellContext`U1Q12$$, $CellContext`Q21 -> $CellContext`U1Q21$$, \
$CellContext`Q22 -> $CellContext`U1Q22$$, $CellContext`Ptotc -> 1.}], 
                    ReplaceAll[
                    $CellContext`b2calc[$CellContext`I1$$, 
                    10^$CellContext`x], {$CellContext`S121c -> \
$CellContext`U1s121$$, $CellContext`S211c -> $CellContext`U1s211$$, \
$CellContext`S122c -> $CellContext`U1s122$$, $CellContext`S212c -> \
$CellContext`U1s212$$, $CellContext`kDelta21c -> $CellContext`U1kd21$$, \
$CellContext`Q11 -> $CellContext`U1Q11$$, $CellContext`Q12 -> \
$CellContext`U1Q12$$, $CellContext`Q21 -> $CellContext`U1Q21$$, \
$CellContext`Q22 -> $CellContext`U1Q22$$, $CellContext`Ptotc -> 
                    1.}], $CellContext`U1Q11$$, $CellContext`U1Q21$$, \
$CellContext`U1Q12$$, $CellContext`U1Q22$$, $CellContext`I1$$, \
$CellContext`I1$$ 
                    10^$CellContext`x])/($CellContext`alpha $CellContext`Ptot \
(($CellContext`U1Q21$$ - $CellContext`U1Q11$$) $CellContext`I1$$ + \
($CellContext`U1Q22$$ - $CellContext`U1Q12$$) $CellContext`I1$$ 
                    10^$CellContext`x))], {$CellContext`x, $CellContext`y}, 
                    Method -> "PrincipalAxis"]], $CellContext`ClimU1$$], 1 > 
                 0], 
                If[$CellContext`cU2$$ == True, 
                 $CellContext`OpU2[
                  Abs[((-$CellContext`IF1OUT[
                    ReplaceAll[
                    $CellContext`th1[$CellContext`I1$$, 10^$CellContext`x, 
                    
                    10^$CellContext`y], {$CellContext`S121c -> \
$CellContext`U2s121$$, $CellContext`S211c -> $CellContext`U2s211$$, \
$CellContext`S122c -> $CellContext`U2s122$$, $CellContext`S212c -> \
$CellContext`U2s212$$, $CellContext`kDelta21c -> $CellContext`U2kd21$$, \
$CellContext`Q11 -> $CellContext`U2Q11$$, $CellContext`Q12 -> \
$CellContext`U2Q12$$, $CellContext`Q21 -> $CellContext`U2Q21$$, \
$CellContext`Q22 -> $CellContext`U2Q22$$, $CellContext`Ptotc -> 
                    1.}], $CellContext`alpha, $CellContext`beta, 
                    ReplaceAll[
                    $CellContext`a1calc[$CellContext`I1$$, 
                    10^$CellContext`x], {$CellContext`S121c -> \
$CellContext`U2s121$$, $CellContext`S211c -> $CellContext`U2s211$$, \
$CellContext`S122c -> $CellContext`U2s122$$, $CellContext`S212c -> \
$CellContext`U2s212$$, $CellContext`kDelta21c -> $CellContext`U2kd21$$, \
$CellContext`Q11 -> $CellContext`U2Q11$$, $CellContext`Q12 -> \
$CellContext`U2Q12$$, $CellContext`Q21 -> $CellContext`U2Q21$$, \
$CellContext`Q22 -> $CellContext`U2Q22$$, $CellContext`Ptotc -> 1.}], 
                    ReplaceAll[
                    $CellContext`b1calc[$CellContext`I1$$, 
                    10^$CellContext`x], {$CellContext`S121c -> \
$CellContext`U2s121$$, $CellContext`S211c -> $CellContext`U2s211$$, \
$CellContext`S122c -> $CellContext`U2s122$$, $CellContext`S212c -> \
$CellContext`U2s212$$, $CellContext`kDelta21c -> $CellContext`U2kd21$$, \
$CellContext`Q11 -> $CellContext`U2Q11$$, $CellContext`Q12 -> \
$CellContext`U2Q12$$, $CellContext`Q21 -> $CellContext`U2Q21$$, \
$CellContext`Q22 -> $CellContext`U2Q22$$, $CellContext`Ptotc -> 1.}], 
                    ReplaceAll[
                    $CellContext`a2calc[$CellContext`I1$$, 
                    10^$CellContext`x], {$CellContext`S121c -> \
$CellContext`U2s121$$, $CellContext`S211c -> $CellContext`U2s211$$, \
$CellContext`S122c -> $CellContext`U2s122$$, $CellContext`S212c -> \
$CellContext`U2s212$$, $CellContext`kDelta21c -> $CellContext`U2kd21$$, \
$CellContext`Q11 -> $CellContext`U2Q11$$, $CellContext`Q12 -> \
$CellContext`U2Q12$$, $CellContext`Q21 -> $CellContext`U2Q21$$, \
$CellContext`Q22 -> $CellContext`U2Q22$$, $CellContext`Ptotc -> 1.}], 
                    ReplaceAll[
                    $CellContext`b2calc[$CellContext`I1$$, 
                    10^$CellContext`x], {$CellContext`S121c -> \
$CellContext`U2s121$$, $CellContext`S211c -> $CellContext`U2s211$$, \
$CellContext`S122c -> $CellContext`U2s122$$, $CellContext`S212c -> \
$CellContext`U2s212$$, $CellContext`kDelta21c -> $CellContext`U2kd21$$, \
$CellContext`Q11 -> $CellContext`U2Q11$$, $CellContext`Q12 -> \
$CellContext`U2Q12$$, $CellContext`Q21 -> $CellContext`U2Q21$$, \
$CellContext`Q22 -> $CellContext`U2Q22$$, $CellContext`Ptotc -> 
                    1.}], $CellContext`U2Q11$$, $CellContext`U2Q21$$, \
$CellContext`U2Q12$$, $CellContext`U2Q22$$, $CellContext`I1$$, \
$CellContext`I1$$ 
                    10^$CellContext`x])/($CellContext`alpha $CellContext`Ptot \
(($CellContext`U2Q21$$ - $CellContext`U2Q11$$) $CellContext`I1$$ + \
($CellContext`U2Q22$$ - $CellContext`U2Q12$$) $CellContext`I1$$ 
                    10^$CellContext`x)))/FindMaxValue[
                    Abs[(-$CellContext`IF1OUT[
                    ReplaceAll[
                    $CellContext`th1[$CellContext`I1$$, 10^$CellContext`x, 
                    10^$CellContext`y], {$CellContext`S121c -> \
$CellContext`U2s121$$, $CellContext`S211c -> $CellContext`U2s211$$, \
$CellContext`S122c -> $CellContext`U2s122$$, $CellContext`S212c -> \
$CellContext`U2s212$$, $CellContext`kDelta21c -> $CellContext`U2kd21$$, \
$CellContext`Q11 -> $CellContext`U2Q11$$, $CellContext`Q12 -> \
$CellContext`U2Q12$$, $CellContext`Q21 -> $CellContext`U2Q21$$, \
$CellContext`Q22 -> $CellContext`U2Q22$$, $CellContext`Ptotc -> 
                    1.}], $CellContext`alpha, $CellContext`beta, 
                    ReplaceAll[
                    $CellContext`a1calc[$CellContext`I1$$, 
                    
                    10^$CellContext`x], {$CellContext`S121c -> \
$CellContext`U2s121$$, $CellContext`S211c -> $CellContext`U2s211$$, \
$CellContext`S122c -> $CellContext`U2s122$$, $CellContext`S212c -> \
$CellContext`U2s212$$, $CellContext`kDelta21c -> $CellContext`U2kd21$$, \
$CellContext`Q11 -> $CellContext`U2Q11$$, $CellContext`Q12 -> \
$CellContext`U2Q12$$, $CellContext`Q21 -> $CellContext`U2Q21$$, \
$CellContext`Q22 -> $CellContext`U2Q22$$, $CellContext`Ptotc -> 1.}], 
                    ReplaceAll[
                    $CellContext`b1calc[$CellContext`I1$$, 
                    10^$CellContext`x], {$CellContext`S121c -> \
$CellContext`U2s121$$, $CellContext`S211c -> $CellContext`U2s211$$, \
$CellContext`S122c -> $CellContext`U2s122$$, $CellContext`S212c -> \
$CellContext`U2s212$$, $CellContext`kDelta21c -> $CellContext`U2kd21$$, \
$CellContext`Q11 -> $CellContext`U2Q11$$, $CellContext`Q12 -> \
$CellContext`U2Q12$$, $CellContext`Q21 -> $CellContext`U2Q21$$, \
$CellContext`Q22 -> $CellContext`U2Q22$$, $CellContext`Ptotc -> 1.}], 
                    ReplaceAll[
                    $CellContext`a2calc[$CellContext`I1$$, 
                    10^$CellContext`x], {$CellContext`S121c -> \
$CellContext`U2s121$$, $CellContext`S211c -> $CellContext`U2s211$$, \
$CellContext`S122c -> $CellContext`U2s122$$, $CellContext`S212c -> \
$CellContext`U2s212$$, $CellContext`kDelta21c -> $CellContext`U2kd21$$, \
$CellContext`Q11 -> $CellContext`U2Q11$$, $CellContext`Q12 -> \
$CellContext`U2Q12$$, $CellContext`Q21 -> $CellContext`U2Q21$$, \
$CellContext`Q22 -> $CellContext`U2Q22$$, $CellContext`Ptotc -> 1.}], 
                    ReplaceAll[
                    $CellContext`b2calc[$CellContext`I1$$, 
                    10^$CellContext`x], {$CellContext`S121c -> \
$CellContext`U2s121$$, $CellContext`S211c -> $CellContext`U2s211$$, \
$CellContext`S122c -> $CellContext`U2s122$$, $CellContext`S212c -> \
$CellContext`U2s212$$, $CellContext`kDelta21c -> $CellContext`U2kd21$$, \
$CellContext`Q11 -> $CellContext`U2Q11$$, $CellContext`Q12 -> \
$CellContext`U2Q12$$, $CellContext`Q21 -> $CellContext`U2Q21$$, \
$CellContext`Q22 -> $CellContext`U2Q22$$, $CellContext`Ptotc -> 
                    1.}], $CellContext`U2Q11$$, $CellContext`U2Q21$$, \
$CellContext`U2Q12$$, $CellContext`U2Q22$$, $CellContext`I1$$, \
$CellContext`I1$$ 
                    10^$CellContext`x])/($CellContext`alpha $CellContext`Ptot \
(($CellContext`U2Q21$$ - $CellContext`U2Q11$$) $CellContext`I1$$ + \
($CellContext`U2Q22$$ - $CellContext`U2Q12$$) $CellContext`I1$$ 
                    10^$CellContext`x))], {$CellContext`x, $CellContext`y}, 
                    Method -> "PrincipalAxis"]], $CellContext`ClimU2$$], 1 > 
                 0]]], ImageSize -> {150, 25}, Alignment -> Center]}]& ]}}, 
      "Options" :> {
       ControlPlacement -> Left, SynchronousUpdating -> False, Method -> 
        "Queued"}, "DefaultOptions" :> {}],
     ImageSizeCache->{1309., {360., 367.}},
     SingleEvaluation->True],
    Deinitialization:>None,
    DynamicModuleValues:>{},
    Initialization:>({{$CellContext`xmin = -3, $CellContext`xmax = 
         1, $CellContext`ymax = 4, $CellContext`ymin = 0, $CellContext`OpD = 
         LessEqual, $CellContext`OpD2 = GreaterEqual, $CellContext`OpD3 = 
         LessEqual, $CellContext`OpRSF = LessEqual, $CellContext`OpP = 
         LessEqual, $CellContext`OpK = LessEqual, $CellContext`OpRSE1 = 
         LessEqual, $CellContext`OpRSE2 = LessEqual, $CellContext`OpU1 = 
         GreaterEqual, $CellContext`OpU2 = LessEqual, $CellContext`IF1OUT[
           Pattern[$CellContext`\[Theta], 
            Blank[]], 
           Pattern[$CellContext`\[Alpha], 
            Blank[]], 
           Pattern[$CellContext`\[Beta], 
            Blank[]], 
           Pattern[$CellContext`a1, 
            Blank[]], 
           Pattern[$CellContext`b1, 
            Blank[]], 
           Pattern[$CellContext`a2, 
            Blank[]], 
           Pattern[$CellContext`b2, 
            Blank[]], 
           Pattern[$CellContext`Q11, 
            Blank[]], 
           Pattern[$CellContext`Q21, 
            Blank[]], 
           Pattern[$CellContext`Q12, 
            Blank[]], 
           Pattern[$CellContext`Q22, 
            Blank[]], 
           Pattern[$CellContext`II1, 
            Blank[]], 
           Pattern[$CellContext`II2, 
            Blank[]]] := (
            Subscript[$CellContext`OOUT, 
              1][$CellContext`\[Theta], $CellContext`\[Alpha], $CellContext`\
\[Beta], $CellContext`a1, $CellContext`b1, $CellContext`a2, $CellContext`b2, \
$CellContext`Q11, $CellContext`Q21] + (1/2) $CellContext`\[Alpha] 
             Subscript[$CellContext`OIN, 
               2][$CellContext`\[Theta], $CellContext`\[Alpha], $CellContext`\
\[Beta], $CellContext`a1, $CellContext`b1, $CellContext`a2, $CellContext`b2, \
$CellContext`Q11, $CellContext`Q21]) $CellContext`II1 + $CellContext`II2 (
            Subscript[$CellContext`OOUT, 
              1][$CellContext`\[Theta], $CellContext`\[Alpha], $CellContext`\
\[Beta], $CellContext`a1, $CellContext`b1, $CellContext`a2, $CellContext`b2, \
$CellContext`Q12, $CellContext`Q22] + (1/
              2) $CellContext`\[Alpha] $CellContext`\[Beta] 
             Subscript[$CellContext`OIN, 
               2][$CellContext`\[Theta], $CellContext`\[Alpha], $CellContext`\
\[Beta], $CellContext`a1, $CellContext`b1, $CellContext`a2, $CellContext`b2, \
$CellContext`Q12, $CellContext`Q22]), $CellContext`a1[
           Pattern[$CellContext`S121, 
            Blank[]], 
           Pattern[$CellContext`S211, 
            Blank[]], 
           Pattern[$CellContext`S122, 
            Blank[]], 
           Pattern[$CellContext`S212, 
            Blank[]], 
           Pattern[$CellContext`kDelta21, 
            Blank[]], 
           Pattern[$CellContext`PPtot, 
            Blank[]], 
           Pattern[$CellContext`II1, 
            Blank[]], 
           Pattern[$CellContext`II2, 
            
            Blank[]]] := $CellContext`PPtot \
($CellContext`K12[$CellContext`S121, $CellContext`S211, $CellContext`S122, \
$CellContext`S212, $CellContext`kDelta21, $CellContext`II1, \
$CellContext`II2]/(
            1 + $CellContext`K12[$CellContext`S121, $CellContext`S211, \
$CellContext`S122, $CellContext`S212, $CellContext`kDelta21, \
$CellContext`II1, $CellContext`II2])^2) \
$CellContext`Delta211[$CellContext`S121, $CellContext`S211, \
$CellContext`S122, $CellContext`S212, $CellContext`kDelta21, \
$CellContext`II1, $CellContext`II2], $CellContext`K12[
           Pattern[$CellContext`S121, 
            Blank[]], 
           Pattern[$CellContext`S211, 
            Blank[]], 
           Pattern[$CellContext`S122, 
            Blank[]], 
           Pattern[$CellContext`S212, 
            Blank[]], 
           Pattern[$CellContext`kDelta21, 
            Blank[]], 
           Pattern[$CellContext`II1, 
            Blank[]], 
           Pattern[$CellContext`II2, 
            
            Blank[]]] := ($CellContext`S121 $CellContext`II1 + \
$CellContext`S122 $CellContext`II2)/($CellContext`S211 $CellContext`II1 + \
$CellContext`S212 $CellContext`II2 + $CellContext`kDelta21), \
$CellContext`Delta211[
           Pattern[$CellContext`S121, 
            Blank[]], 
           Pattern[$CellContext`S211, 
            Blank[]], 
           Pattern[$CellContext`S122, 
            Blank[]], 
           Pattern[$CellContext`S212, 
            Blank[]], 
           Pattern[$CellContext`kDelta21, 
            Blank[]], 
           Pattern[$CellContext`II1, 
            Blank[]], 
           Pattern[$CellContext`II2, 
            
            Blank[]]] := $CellContext`S121 \
($CellContext`II1/($CellContext`S121 $CellContext`II1 + $CellContext`S122 \
$CellContext`II2)) - $CellContext`S211 ($CellContext`II1/($CellContext`S211 \
$CellContext`II1 + $CellContext`S212 $CellContext`II2 + \
$CellContext`kDelta21)), $CellContext`b1[
           Pattern[$CellContext`S121, 
            Blank[]], 
           Pattern[$CellContext`S211, 
            Blank[]], 
           Pattern[$CellContext`S122, 
            Blank[]], 
           Pattern[$CellContext`S212, 
            Blank[]], 
           Pattern[$CellContext`kDelta21, 
            Blank[]], 
           Pattern[$CellContext`\[Alpha], 
            Blank[]], 
           Pattern[$CellContext`II1, 
            Blank[]], 
           Pattern[$CellContext`II2, 
            
            Blank[]]] := $CellContext`\[Alpha] ($CellContext`S121 + \
$CellContext`S211) $CellContext`II1 $CellContext`tau12[$CellContext`S121, \
$CellContext`S211, $CellContext`S122, $CellContext`S212, \
$CellContext`kDelta21, $CellContext`II1, $CellContext`II2], $CellContext`tau12[
           Pattern[$CellContext`S121, 
            Blank[]], 
           Pattern[$CellContext`S211, 
            Blank[]], 
           Pattern[$CellContext`S122, 
            Blank[]], 
           Pattern[$CellContext`S212, 
            Blank[]], 
           Pattern[$CellContext`kDelta21, 
            Blank[]], 
           Pattern[$CellContext`II1, 
            Blank[]], 
           Pattern[$CellContext`II2, 
            Blank[]]] := 
         1/($CellContext`S121 $CellContext`II1 + $CellContext`S122 \
$CellContext`II2 + $CellContext`S211 $CellContext`II1 + $CellContext`S212 \
$CellContext`II2 + $CellContext`kDelta21), $CellContext`a2[
           Pattern[$CellContext`S121, 
            Blank[]], 
           Pattern[$CellContext`S211, 
            Blank[]], 
           Pattern[$CellContext`S122, 
            Blank[]], 
           Pattern[$CellContext`S212, 
            Blank[]], 
           Pattern[$CellContext`kDelta21, 
            Blank[]], 
           Pattern[$CellContext`PPtot, 
            Blank[]], 
           Pattern[$CellContext`II1, 
            Blank[]], 
           Pattern[$CellContext`II2, 
            
            Blank[]]] := $CellContext`PPtot \
($CellContext`K12[$CellContext`S121, $CellContext`S211, $CellContext`S122, \
$CellContext`S212, $CellContext`kDelta21, $CellContext`II1, \
$CellContext`II2]/(
            1 + $CellContext`K12[$CellContext`S121, $CellContext`S211, \
$CellContext`S122, $CellContext`S212, $CellContext`kDelta21, \
$CellContext`II1, $CellContext`II2])^2) \
$CellContext`Delta212[$CellContext`S121, $CellContext`S211, \
$CellContext`S122, $CellContext`S212, $CellContext`kDelta21, \
$CellContext`II1, $CellContext`II2], $CellContext`Delta212[
           Pattern[$CellContext`S121, 
            Blank[]], 
           Pattern[$CellContext`S211, 
            Blank[]], 
           Pattern[$CellContext`S122, 
            Blank[]], 
           Pattern[$CellContext`S212, 
            Blank[]], 
           Pattern[$CellContext`kDelta21, 
            Blank[]], 
           Pattern[$CellContext`II1, 
            Blank[]], 
           Pattern[$CellContext`II2, 
            
            Blank[]]] := $CellContext`S122 \
($CellContext`II2/($CellContext`S121 $CellContext`II1 + $CellContext`S122 \
$CellContext`II2)) - $CellContext`S212 ($CellContext`II2/($CellContext`S211 \
$CellContext`II1 + $CellContext`S212 $CellContext`II2 + \
$CellContext`kDelta21)), $CellContext`b2[
           Pattern[$CellContext`S121, 
            Blank[]], 
           Pattern[$CellContext`S211, 
            Blank[]], 
           Pattern[$CellContext`S122, 
            Blank[]], 
           Pattern[$CellContext`S212, 
            Blank[]], 
           Pattern[$CellContext`kDelta21, 
            Blank[]], 
           Pattern[$CellContext`\[Alpha], 
            Blank[]], 
           Pattern[$CellContext`II1, 
            Blank[]], 
           Pattern[$CellContext`II2, 
            
            Blank[]]] := $CellContext`\[Alpha] ($CellContext`S122 + \
$CellContext`S212) $CellContext`II2 $CellContext`tau12[$CellContext`S121, \
$CellContext`S211, $CellContext`S122, $CellContext`S212, \
$CellContext`kDelta21, $CellContext`II1, $CellContext`II2], 
         Attributes[Subscript] = {NHoldRest}, Subscript[$CellContext`a, 0][
           Pattern[$CellContext`\[Theta], 
            Blank[]], 
           Pattern[$CellContext`\[Beta], 
            Blank[]], 
           Pattern[$CellContext`a1, 
            Blank[]], 
           Pattern[$CellContext`b1, 
            Blank[]], 
           Pattern[$CellContext`a2, 
            Blank[]], 
           Pattern[$CellContext`b2, 
            
            Blank[]]] = (($CellContext`b1 + $CellContext`b2 $CellContext`\
\[Beta]) (256 $CellContext`a1 - 448 $CellContext`a1 $CellContext`b1^2 + 
            256 $CellContext`a1 $CellContext`b1^4 - 
            52 $CellContext`a1 $CellContext`b1^6 + 
            3 $CellContext`a1 $CellContext`b1^8 + 
            256 $CellContext`a2 $CellContext`\[Beta] - 
            448 $CellContext`a2 $CellContext`b1^2 $CellContext`\[Beta] + 
            256 $CellContext`a2 $CellContext`b1^4 $CellContext`\[Beta] - 
            52 $CellContext`a2 $CellContext`b1^6 $CellContext`\[Beta] + 
            3 $CellContext`a2 $CellContext`b1^8 $CellContext`\[Beta] - 
            896 $CellContext`a1 $CellContext`b1 $CellContext`b2 $CellContext`\
\[Beta] + 
            1024 $CellContext`a1 $CellContext`b1^3 $CellContext`b2 \
$CellContext`\[Beta] - 
            312 $CellContext`a1 $CellContext`b1^5 $CellContext`b2 \
$CellContext`\[Beta] + 
            24 $CellContext`a1 $CellContext`b1^7 $CellContext`b2 \
$CellContext`\[Beta] - 
            896 $CellContext`a2 $CellContext`b1 $CellContext`b2 $CellContext`\
\[Beta]^2 + 
            1024 $CellContext`a2 $CellContext`b1^3 $CellContext`b2 \
$CellContext`\[Beta]^2 - 
            312 $CellContext`a2 $CellContext`b1^5 $CellContext`b2 \
$CellContext`\[Beta]^2 + 
            24 $CellContext`a2 $CellContext`b1^7 $CellContext`b2 \
$CellContext`\[Beta]^2 - 
            448 $CellContext`a1 $CellContext`b2^2 $CellContext`\[Beta]^2 + 
            1536 $CellContext`a1 $CellContext`b1^2 $CellContext`b2^2 \
$CellContext`\[Beta]^2 - 
            780 $CellContext`a1 $CellContext`b1^4 $CellContext`b2^2 \
$CellContext`\[Beta]^2 + 
            84 $CellContext`a1 $CellContext`b1^6 $CellContext`b2^2 \
$CellContext`\[Beta]^2 - 
            448 $CellContext`a2 $CellContext`b2^2 $CellContext`\[Beta]^3 + 
            1536 $CellContext`a2 $CellContext`b1^2 $CellContext`b2^2 \
$CellContext`\[Beta]^3 - 
            780 $CellContext`a2 $CellContext`b1^4 $CellContext`b2^2 \
$CellContext`\[Beta]^3 + 
            84 $CellContext`a2 $CellContext`b1^6 $CellContext`b2^2 \
$CellContext`\[Beta]^3 + 
            1024 $CellContext`a1 $CellContext`b1 $CellContext`b2^3 \
$CellContext`\[Beta]^3 - 
            1040 $CellContext`a1 $CellContext`b1^3 $CellContext`b2^3 \
$CellContext`\[Beta]^3 + 
            168 $CellContext`a1 $CellContext`b1^5 $CellContext`b2^3 \
$CellContext`\[Beta]^3 + 
            1024 $CellContext`a2 $CellContext`b1 $CellContext`b2^3 \
$CellContext`\[Beta]^4 - 
            1040 $CellContext`a2 $CellContext`b1^3 $CellContext`b2^3 \
$CellContext`\[Beta]^4 + 
            168 $CellContext`a2 $CellContext`b1^5 $CellContext`b2^3 \
$CellContext`\[Beta]^4 + 
            256 $CellContext`a1 $CellContext`b2^4 $CellContext`\[Beta]^4 - 
            780 $CellContext`a1 $CellContext`b1^2 $CellContext`b2^4 \
$CellContext`\[Beta]^4 + 
            210 $CellContext`a1 $CellContext`b1^4 $CellContext`b2^4 \
$CellContext`\[Beta]^4 + 
            256 $CellContext`a2 $CellContext`b2^4 $CellContext`\[Beta]^5 - 
            780 $CellContext`a2 $CellContext`b1^2 $CellContext`b2^4 \
$CellContext`\[Beta]^5 + 
            210 $CellContext`a2 $CellContext`b1^4 $CellContext`b2^4 \
$CellContext`\[Beta]^5 - 
            312 $CellContext`a1 $CellContext`b1 $CellContext`b2^5 \
$CellContext`\[Beta]^5 + 
            168 $CellContext`a1 $CellContext`b1^3 $CellContext`b2^5 \
$CellContext`\[Beta]^5 - 
            312 $CellContext`a2 $CellContext`b1 $CellContext`b2^5 \
$CellContext`\[Beta]^6 + 
            168 $CellContext`a2 $CellContext`b1^3 $CellContext`b2^5 \
$CellContext`\[Beta]^6 - 
            52 $CellContext`a1 $CellContext`b2^6 $CellContext`\[Beta]^6 + 
            84 $CellContext`a1 $CellContext`b1^2 $CellContext`b2^6 \
$CellContext`\[Beta]^6 - 
            52 $CellContext`a2 $CellContext`b2^6 $CellContext`\[Beta]^7 + 
            
            84 $CellContext`a2 $CellContext`b1^2 $CellContext`b2^6 \
$CellContext`\[Beta]^7 + 
            24 $CellContext`a1 $CellContext`b1 $CellContext`b2^7 \
$CellContext`\[Beta]^7 + 
            24 $CellContext`a2 $CellContext`b1 $CellContext`b2^7 \
$CellContext`\[Beta]^8 + 
            3 $CellContext`a1 $CellContext`b2^8 $CellContext`\[Beta]^8 + 
            3 $CellContext`a2 $CellContext`b2^8 $CellContext`\[Beta]^9 + 
            13824 $CellContext`a1 $CellContext`\[Theta]^2 - 
            8960 $CellContext`a1 $CellContext`b1^2 $CellContext`\[Theta]^2 + 
            2048 $CellContext`a1 $CellContext`b1^4 $CellContext`\[Theta]^2 + 
            92 $CellContext`a1 $CellContext`b1^6 $CellContext`\[Theta]^2 + 
            13824 $CellContext`a2 $CellContext`\[Beta] \
$CellContext`\[Theta]^2 - 
            8960 $CellContext`a2 $CellContext`b1^2 $CellContext`\[Beta] \
$CellContext`\[Theta]^2 + 
            2048 $CellContext`a2 $CellContext`b1^4 $CellContext`\[Beta] \
$CellContext`\[Theta]^2 + 
            92 $CellContext`a2 $CellContext`b1^6 $CellContext`\[Beta] \
$CellContext`\[Theta]^2 - 
            17920 $CellContext`a1 $CellContext`b1 $CellContext`b2 \
$CellContext`\[Beta] $CellContext`\[Theta]^2 + 
            8192 $CellContext`a1 $CellContext`b1^3 $CellContext`b2 \
$CellContext`\[Beta] $CellContext`\[Theta]^2 + 
            552 $CellContext`a1 $CellContext`b1^5 $CellContext`b2 \
$CellContext`\[Beta] $CellContext`\[Theta]^2 - 
            17920 $CellContext`a2 $CellContext`b1 $CellContext`b2 \
$CellContext`\[Beta]^2 $CellContext`\[Theta]^2 + 
            8192 $CellContext`a2 $CellContext`b1^3 $CellContext`b2 \
$CellContext`\[Beta]^2 $CellContext`\[Theta]^2 + 
            552 $CellContext`a2 $CellContext`b1^5 $CellContext`b2 \
$CellContext`\[Beta]^2 $CellContext`\[Theta]^2 - 
            8960 $CellContext`a1 $CellContext`b2^2 $CellContext`\[Beta]^2 \
$CellContext`\[Theta]^2 + 
            12288 $CellContext`a1 $CellContext`b1^2 $CellContext`b2^2 \
$CellContext`\[Beta]^2 $CellContext`\[Theta]^2 + 
            1380 $CellContext`a1 $CellContext`b1^4 $CellContext`b2^2 \
$CellContext`\[Beta]^2 $CellContext`\[Theta]^2 - 
            8960 $CellContext`a2 $CellContext`b2^2 $CellContext`\[Beta]^3 \
$CellContext`\[Theta]^2 + 
            12288 $CellContext`a2 $CellContext`b1^2 $CellContext`b2^2 \
$CellContext`\[Beta]^3 $CellContext`\[Theta]^2 + 
            1380 $CellContext`a2 $CellContext`b1^4 $CellContext`b2^2 \
$CellContext`\[Beta]^3 $CellContext`\[Theta]^2 + 
            8192 $CellContext`a1 $CellContext`b1 $CellContext`b2^3 \
$CellContext`\[Beta]^3 $CellContext`\[Theta]^2 + 
            1840 $CellContext`a1 $CellContext`b1^3 $CellContext`b2^3 \
$CellContext`\[Beta]^3 $CellContext`\[Theta]^2 + 
            8192 $CellContext`a2 $CellContext`b1 $CellContext`b2^3 \
$CellContext`\[Beta]^4 $CellContext`\[Theta]^2 + 
            1840 $CellContext`a2 $CellContext`b1^3 $CellContext`b2^3 \
$CellContext`\[Beta]^4 $CellContext`\[Theta]^2 + 
            2048 $CellContext`a1 $CellContext`b2^4 $CellContext`\[Beta]^4 \
$CellContext`\[Theta]^2 + 
            1380 $CellContext`a1 $CellContext`b1^2 $CellContext`b2^4 \
$CellContext`\[Beta]^4 $CellContext`\[Theta]^2 + 
            2048 $CellContext`a2 $CellContext`b2^4 $CellContext`\[Beta]^5 \
$CellContext`\[Theta]^2 + 
            1380 $CellContext`a2 $CellContext`b1^2 $CellContext`b2^4 \
$CellContext`\[Beta]^5 $CellContext`\[Theta]^2 + 
            552 $CellContext`a1 $CellContext`b1 $CellContext`b2^5 \
$CellContext`\[Beta]^5 $CellContext`\[Theta]^2 + 
            552 $CellContext`a2 $CellContext`b1 $CellContext`b2^5 \
$CellContext`\[Beta]^6 $CellContext`\[Theta]^2 + 
            92 $CellContext`a1 $CellContext`b2^6 $CellContext`\[Beta]^6 \
$CellContext`\[Theta]^2 + 
            92 $CellContext`a2 $CellContext`b2^6 $CellContext`\[Beta]^7 \
$CellContext`\[Theta]^2 + 248064 $CellContext`a1 $CellContext`\[Theta]^4 - 
            8512 $CellContext`a1 $CellContext`b1^2 $CellContext`\[Theta]^4 + 
            15616 $CellContext`a1 $CellContext`b1^4 $CellContext`\[Theta]^4 + 
            248064 $CellContext`a2 $CellContext`\[Beta] \
$CellContext`\[Theta]^4 - 
            8512 $CellContext`a2 $CellContext`b1^2 $CellContext`\[Beta] \
$CellContext`\[Theta]^4 + 
            15616 $CellContext`a2 $CellContext`b1^4 $CellContext`\[Beta] \
$CellContext`\[Theta]^4 - 
            17024 $CellContext`a1 $CellContext`b1 $CellContext`b2 \
$CellContext`\[Beta] $CellContext`\[Theta]^4 + 
            62464 $CellContext`a1 $CellContext`b1^3 $CellContext`b2 \
$CellContext`\[Beta] $CellContext`\[Theta]^4 - 
            17024 $CellContext`a2 $CellContext`b1 $CellContext`b2 \
$CellContext`\[Beta]^2 $CellContext`\[Theta]^4 + 
            62464 $CellContext`a2 $CellContext`b1^3 $CellContext`b2 \
$CellContext`\[Beta]^2 $CellContext`\[Theta]^4 - 
            8512 $CellContext`a1 $CellContext`b2^2 $CellContext`\[Beta]^2 \
$CellContext`\[Theta]^4 + 
            93696 $CellContext`a1 $CellContext`b1^2 $CellContext`b2^2 \
$CellContext`\[Beta]^2 $CellContext`\[Theta]^4 - 
            8512 $CellContext`a2 $CellContext`b2^2 $CellContext`\[Beta]^3 \
$CellContext`\[Theta]^4 + 
            93696 $CellContext`a2 $CellContext`b1^2 $CellContext`b2^2 \
$CellContext`\[Beta]^3 $CellContext`\[Theta]^4 + 
            62464 $CellContext`a1 $CellContext`b1 $CellContext`b2^3 \
$CellContext`\[Beta]^3 $CellContext`\[Theta]^4 + 
            62464 $CellContext`a2 $CellContext`b1 $CellContext`b2^3 \
$CellContext`\[Beta]^4 $CellContext`\[Theta]^4 + 
            15616 $CellContext`a1 $CellContext`b2^4 $CellContext`\[Beta]^4 \
$CellContext`\[Theta]^4 + 
            15616 $CellContext`a2 $CellContext`b2^4 $CellContext`\[Beta]^5 \
$CellContext`\[Theta]^4 + 1709056 $CellContext`a1 $CellContext`\[Theta]^6 + 
            322560 $CellContext`a1 $CellContext`b1^2 $CellContext`\[Theta]^6 + 
            1709056 $CellContext`a2 $CellContext`\[Beta] \
$CellContext`\[Theta]^6 + 
            322560 $CellContext`a2 $CellContext`b1^2 $CellContext`\[Beta] \
$CellContext`\[Theta]^6 + 
            645120 $CellContext`a1 $CellContext`b1 $CellContext`b2 \
$CellContext`\[Beta] $CellContext`\[Theta]^6 + 
            645120 $CellContext`a2 $CellContext`b1 $CellContext`b2 \
$CellContext`\[Beta]^2 $CellContext`\[Theta]^6 + 
            322560 $CellContext`a1 $CellContext`b2^2 $CellContext`\[Beta]^2 \
$CellContext`\[Theta]^6 + 
            322560 $CellContext`a2 $CellContext`b2^2 $CellContext`\[Beta]^3 \
$CellContext`\[Theta]^6 + 3686400 $CellContext`a1 $CellContext`\[Theta]^8 + 
            3686400 $CellContext`a2 $CellContext`\[Beta] \
$CellContext`\[Theta]^8))/(-512 + 1280 $CellContext`b1^2 - 
          1152 $CellContext`b1^4 + 448 $CellContext`b1^6 - 
          70 $CellContext`b1^8 + 3 $CellContext`b1^10 + 
          2560 $CellContext`b1 $CellContext`b2 $CellContext`\[Beta] - 
          4608 $CellContext`b1^3 $CellContext`b2 $CellContext`\[Beta] + 
          2688 $CellContext`b1^5 $CellContext`b2 $CellContext`\[Beta] - 
          560 $CellContext`b1^7 $CellContext`b2 $CellContext`\[Beta] + 
          30 $CellContext`b1^9 $CellContext`b2 $CellContext`\[Beta] + 
          1280 $CellContext`b2^2 $CellContext`\[Beta]^2 - 
          6912 $CellContext`b1^2 $CellContext`b2^2 $CellContext`\[Beta]^2 + 
          6720 $CellContext`b1^4 $CellContext`b2^2 $CellContext`\[Beta]^2 - 
          1960 $CellContext`b1^6 $CellContext`b2^2 $CellContext`\[Beta]^2 + 
          135 $CellContext`b1^8 $CellContext`b2^2 $CellContext`\[Beta]^2 - 
          4608 $CellContext`b1 $CellContext`b2^3 $CellContext`\[Beta]^3 + 
          8960 $CellContext`b1^3 $CellContext`b2^3 $CellContext`\[Beta]^3 - 
          3920 $CellContext`b1^5 $CellContext`b2^3 $CellContext`\[Beta]^3 + 
          360 $CellContext`b1^7 $CellContext`b2^3 $CellContext`\[Beta]^3 - 
          1152 $CellContext`b2^4 $CellContext`\[Beta]^4 + 
          6720 $CellContext`b1^2 $CellContext`b2^4 $CellContext`\[Beta]^4 - 
          4900 $CellContext`b1^4 $CellContext`b2^4 $CellContext`\[Beta]^4 + 
          630 $CellContext`b1^6 $CellContext`b2^4 $CellContext`\[Beta]^4 + 
          2688 $CellContext`b1 $CellContext`b2^5 $CellContext`\[Beta]^5 - 
          3920 $CellContext`b1^3 $CellContext`b2^5 $CellContext`\[Beta]^5 + 
          756 $CellContext`b1^5 $CellContext`b2^5 $CellContext`\[Beta]^5 + 
          448 $CellContext`b2^6 $CellContext`\[Beta]^6 - 
          1960 $CellContext`b1^2 $CellContext`b2^6 $CellContext`\[Beta]^6 + 
          630 $CellContext`b1^4 $CellContext`b2^6 $CellContext`\[Beta]^6 - 
          560 $CellContext`b1 $CellContext`b2^7 $CellContext`\[Beta]^7 + 
          360 $CellContext`b1^3 $CellContext`b2^7 $CellContext`\[Beta]^7 - 
          70 $CellContext`b2^8 $CellContext`\[Beta]^8 + 
          135 $CellContext`b1^2 $CellContext`b2^8 $CellContext`\[Beta]^8 + 
          30 $CellContext`b1 $CellContext`b2^9 $CellContext`\[Beta]^9 + 
          3 $CellContext`b2^10 $CellContext`\[Beta]^10 - 
          28160 $CellContext`\[Theta]^2 + 
          38400 $CellContext`b1^2 $CellContext`\[Theta]^2 - 
          16128 $CellContext`b1^4 $CellContext`\[Theta]^2 + 
          2240 $CellContext`b1^6 $CellContext`\[Theta]^2 - 
          70 $CellContext`b1^8 $CellContext`\[Theta]^2 + 
          76800 $CellContext`b1 $CellContext`b2 $CellContext`\[Beta] \
$CellContext`\[Theta]^2 - 
          64512 $CellContext`b1^3 $CellContext`b2 $CellContext`\[Beta] \
$CellContext`\[Theta]^2 + 
          13440 $CellContext`b1^5 $CellContext`b2 $CellContext`\[Beta] \
$CellContext`\[Theta]^2 - 
          560 $CellContext`b1^7 $CellContext`b2 $CellContext`\[Beta] \
$CellContext`\[Theta]^2 + 
          38400 $CellContext`b2^2 $CellContext`\[Beta]^2 \
$CellContext`\[Theta]^2 - 
          96768 $CellContext`b1^2 $CellContext`b2^2 $CellContext`\[Beta]^2 \
$CellContext`\[Theta]^2 + 
          33600 $CellContext`b1^4 $CellContext`b2^2 $CellContext`\[Beta]^2 \
$CellContext`\[Theta]^2 - 
          1960 $CellContext`b1^6 $CellContext`b2^2 $CellContext`\[Beta]^2 \
$CellContext`\[Theta]^2 - 
          64512 $CellContext`b1 $CellContext`b2^3 $CellContext`\[Beta]^3 \
$CellContext`\[Theta]^2 + 
          44800 $CellContext`b1^3 $CellContext`b2^3 $CellContext`\[Beta]^3 \
$CellContext`\[Theta]^2 - 
          3920 $CellContext`b1^5 $CellContext`b2^3 $CellContext`\[Beta]^3 \
$CellContext`\[Theta]^2 - 
          16128 $CellContext`b2^4 $CellContext`\[Beta]^4 \
$CellContext`\[Theta]^2 + 
          33600 $CellContext`b1^2 $CellContext`b2^4 $CellContext`\[Beta]^4 \
$CellContext`\[Theta]^2 - 
          4900 $CellContext`b1^4 $CellContext`b2^4 $CellContext`\[Beta]^4 \
$CellContext`\[Theta]^2 + 
          13440 $CellContext`b1 $CellContext`b2^5 $CellContext`\[Beta]^5 \
$CellContext`\[Theta]^2 - 
          3920 $CellContext`b1^3 $CellContext`b2^5 $CellContext`\[Beta]^5 \
$CellContext`\[Theta]^2 + 
          2240 $CellContext`b2^6 $CellContext`\[Beta]^6 \
$CellContext`\[Theta]^2 - 
          1960 $CellContext`b1^2 $CellContext`b2^6 $CellContext`\[Beta]^6 \
$CellContext`\[Theta]^2 - 
          560 $CellContext`b1 $CellContext`b2^7 $CellContext`\[Beta]^7 \
$CellContext`\[Theta]^2 - 
          70 $CellContext`b2^8 $CellContext`\[Beta]^8 $CellContext`\[Theta]^2 - 
          523776 $CellContext`\[Theta]^4 + 
          349440 $CellContext`b1^2 $CellContext`\[Theta]^4 - 
          56448 $CellContext`b1^4 $CellContext`\[Theta]^4 + 
          1792 $CellContext`b1^6 $CellContext`\[Theta]^4 + 
          698880 $CellContext`b1 $CellContext`b2 $CellContext`\[Beta] \
$CellContext`\[Theta]^4 - 
          225792 $CellContext`b1^3 $CellContext`b2 $CellContext`\[Beta] \
$CellContext`\[Theta]^4 + 
          10752 $CellContext`b1^5 $CellContext`b2 $CellContext`\[Beta] \
$CellContext`\[Theta]^4 + 
          349440 $CellContext`b2^2 $CellContext`\[Beta]^2 $CellContext`\
\[Theta]^4 - 
          338688 $CellContext`b1^2 $CellContext`b2^2 $CellContext`\[Beta]^2 \
$CellContext`\[Theta]^4 + 
          26880 $CellContext`b1^4 $CellContext`b2^2 $CellContext`\[Beta]^2 \
$CellContext`\[Theta]^4 - 
          225792 $CellContext`b1 $CellContext`b2^3 $CellContext`\[Beta]^3 \
$CellContext`\[Theta]^4 + 
          35840 $CellContext`b1^3 $CellContext`b2^3 $CellContext`\[Beta]^3 \
$CellContext`\[Theta]^4 - 
          56448 $CellContext`b2^4 $CellContext`\[Beta]^4 \
$CellContext`\[Theta]^4 + 
          26880 $CellContext`b1^2 $CellContext`b2^4 $CellContext`\[Beta]^4 \
$CellContext`\[Theta]^4 + 
          10752 $CellContext`b1 $CellContext`b2^5 $CellContext`\[Beta]^5 \
$CellContext`\[Theta]^4 + 
          1792 $CellContext`b2^6 $CellContext`\[Beta]^6 \
$CellContext`\[Theta]^4 - 3914240 $CellContext`\[Theta]^6 + 
          1049600 $CellContext`b1^2 $CellContext`\[Theta]^6 - 
          41472 $CellContext`b1^4 $CellContext`\[Theta]^6 + 
          2099200 $CellContext`b1 $CellContext`b2 $CellContext`\[Beta] \
$CellContext`\[Theta]^6 - 
          165888 $CellContext`b1^3 $CellContext`b2 $CellContext`\[Beta] \
$CellContext`\[Theta]^6 + 
          1049600 $CellContext`b2^2 $CellContext`\[Beta]^2 $CellContext`\
\[Theta]^6 - 
          248832 $CellContext`b1^2 $CellContext`b2^2 $CellContext`\[Beta]^2 \
$CellContext`\[Theta]^6 - 
          
          165888 $CellContext`b1 $CellContext`b2^3 $CellContext`\[Beta]^3 \
$CellContext`\[Theta]^6 - 
          41472 $CellContext`b2^4 $CellContext`\[Beta]^4 \
$CellContext`\[Theta]^6 - 10790912 $CellContext`\[Theta]^8 + 
          737280 $CellContext`b1^2 $CellContext`\[Theta]^8 + 
          1474560 $CellContext`b1 $CellContext`b2 $CellContext`\[Beta] \
$CellContext`\[Theta]^8 + 
          737280 $CellContext`b2^2 $CellContext`\[Beta]^2 $CellContext`\
\[Theta]^8 - 7372800 $CellContext`\[Theta]^10), Subscript[$CellContext`a, 1][
           Pattern[$CellContext`\[Theta], 
            Blank[]], 
           Pattern[$CellContext`\[Beta], 
            Blank[]], 
           Pattern[$CellContext`a1, 
            Blank[]], 
           Pattern[$CellContext`b1, 
            Blank[]], 
           Pattern[$CellContext`a2, 
            Blank[]], 
           Pattern[$CellContext`b2, 
            Blank[]]] = ((-2) $CellContext`\[Theta] (256 $CellContext`a1 - 
            256 $CellContext`a1 $CellContext`b1^2 + 
            96 $CellContext`a1 $CellContext`b1^4 + 
            9 $CellContext`a1 $CellContext`b1^8 + 
            256 $CellContext`a2 $CellContext`\[Beta] - 
            256 $CellContext`a2 $CellContext`b1^2 $CellContext`\[Beta] + 
            96 $CellContext`a2 $CellContext`b1^4 $CellContext`\[Beta] + 
            9 $CellContext`a2 $CellContext`b1^8 $CellContext`\[Beta] - 
            512 $CellContext`a1 $CellContext`b1 $CellContext`b2 $CellContext`\
\[Beta] + 
            384 $CellContext`a1 $CellContext`b1^3 $CellContext`b2 \
$CellContext`\[Beta] + 
            72 $CellContext`a1 $CellContext`b1^7 $CellContext`b2 \
$CellContext`\[Beta] - 
            512 $CellContext`a2 $CellContext`b1 $CellContext`b2 $CellContext`\
\[Beta]^2 + 
            384 $CellContext`a2 $CellContext`b1^3 $CellContext`b2 \
$CellContext`\[Beta]^2 + 
            72 $CellContext`a2 $CellContext`b1^7 $CellContext`b2 \
$CellContext`\[Beta]^2 - 
            256 $CellContext`a1 $CellContext`b2^2 $CellContext`\[Beta]^2 + 
            576 $CellContext`a1 $CellContext`b1^2 $CellContext`b2^2 \
$CellContext`\[Beta]^2 + 
            
            252 $CellContext`a1 $CellContext`b1^6 $CellContext`b2^2 \
$CellContext`\[Beta]^2 - 
            256 $CellContext`a2 $CellContext`b2^2 $CellContext`\[Beta]^3 + 
            576 $CellContext`a2 $CellContext`b1^2 $CellContext`b2^2 \
$CellContext`\[Beta]^3 + 
            252 $CellContext`a2 $CellContext`b1^6 $CellContext`b2^2 \
$CellContext`\[Beta]^3 + 
            384 $CellContext`a1 $CellContext`b1 $CellContext`b2^3 \
$CellContext`\[Beta]^3 + 
            504 $CellContext`a1 $CellContext`b1^5 $CellContext`b2^3 \
$CellContext`\[Beta]^3 + 
            384 $CellContext`a2 $CellContext`b1 $CellContext`b2^3 \
$CellContext`\[Beta]^4 + 
            504 $CellContext`a2 $CellContext`b1^5 $CellContext`b2^3 \
$CellContext`\[Beta]^4 + 
            96 $CellContext`a1 $CellContext`b2^4 $CellContext`\[Beta]^4 + 
            630 $CellContext`a1 $CellContext`b1^4 $CellContext`b2^4 \
$CellContext`\[Beta]^4 + 
            96 $CellContext`a2 $CellContext`b2^4 $CellContext`\[Beta]^5 + 
            630 $CellContext`a2 $CellContext`b1^4 $CellContext`b2^4 \
$CellContext`\[Beta]^5 + 
            504 $CellContext`a1 $CellContext`b1^3 $CellContext`b2^5 \
$CellContext`\[Beta]^5 + 
            504 $CellContext`a2 $CellContext`b1^3 $CellContext`b2^5 \
$CellContext`\[Beta]^6 + 
            252 $CellContext`a1 $CellContext`b1^2 $CellContext`b2^6 \
$CellContext`\[Beta]^6 + 
            252 $CellContext`a2 $CellContext`b1^2 $CellContext`b2^6 \
$CellContext`\[Beta]^7 + 
            72 $CellContext`a1 $CellContext`b1 $CellContext`b2^7 \
$CellContext`\[Beta]^7 + 
            72 $CellContext`a2 $CellContext`b1 $CellContext`b2^7 \
$CellContext`\[Beta]^8 + 
            9 $CellContext`a1 $CellContext`b2^8 $CellContext`\[Beta]^8 + 
            9 $CellContext`a2 $CellContext`b2^8 $CellContext`\[Beta]^9 + 
            13824 $CellContext`a1 $CellContext`\[Theta]^2 + 
            640 $CellContext`a1 $CellContext`b1^2 $CellContext`\[Theta]^2 + 
            3168 $CellContext`a1 $CellContext`b1^4 $CellContext`\[Theta]^2 + 
            1680 $CellContext`a1 $CellContext`b1^6 $CellContext`\[Theta]^2 + 
            13824 $CellContext`a2 $CellContext`\[Beta] \
$CellContext`\[Theta]^2 + 
            640 $CellContext`a2 $CellContext`b1^2 $CellContext`\[Beta] \
$CellContext`\[Theta]^2 + 
            3168 $CellContext`a2 $CellContext`b1^4 $CellContext`\[Beta] \
$CellContext`\[Theta]^2 + 
            1680 $CellContext`a2 $CellContext`b1^6 $CellContext`\[Beta] \
$CellContext`\[Theta]^2 + 
            1280 $CellContext`a1 $CellContext`b1 $CellContext`b2 \
$CellContext`\[Beta] $CellContext`\[Theta]^2 + 
            12672 $CellContext`a1 $CellContext`b1^3 $CellContext`b2 \
$CellContext`\[Beta] $CellContext`\[Theta]^2 + 
            10080 $CellContext`a1 $CellContext`b1^5 $CellContext`b2 \
$CellContext`\[Beta] $CellContext`\[Theta]^2 + 
            1280 $CellContext`a2 $CellContext`b1 $CellContext`b2 \
$CellContext`\[Beta]^2 $CellContext`\[Theta]^2 + 
            12672 $CellContext`a2 $CellContext`b1^3 $CellContext`b2 \
$CellContext`\[Beta]^2 $CellContext`\[Theta]^2 + 
            10080 $CellContext`a2 $CellContext`b1^5 $CellContext`b2 \
$CellContext`\[Beta]^2 $CellContext`\[Theta]^2 + 
            640 $CellContext`a1 $CellContext`b2^2 $CellContext`\[Beta]^2 \
$CellContext`\[Theta]^2 + 
            19008 $CellContext`a1 $CellContext`b1^2 $CellContext`b2^2 \
$CellContext`\[Beta]^2 $CellContext`\[Theta]^2 + 
            25200 $CellContext`a1 $CellContext`b1^4 $CellContext`b2^2 \
$CellContext`\[Beta]^2 $CellContext`\[Theta]^2 + 
            640 $CellContext`a2 $CellContext`b2^2 $CellContext`\[Beta]^3 \
$CellContext`\[Theta]^2 + 
            19008 $CellContext`a2 $CellContext`b1^2 $CellContext`b2^2 \
$CellContext`\[Beta]^3 $CellContext`\[Theta]^2 + 
            25200 $CellContext`a2 $CellContext`b1^4 $CellContext`b2^2 \
$CellContext`\[Beta]^3 $CellContext`\[Theta]^2 + 
            12672 $CellContext`a1 $CellContext`b1 $CellContext`b2^3 \
$CellContext`\[Beta]^3 $CellContext`\[Theta]^2 + 
            33600 $CellContext`a1 $CellContext`b1^3 $CellContext`b2^3 \
$CellContext`\[Beta]^3 $CellContext`\[Theta]^2 + 
            12672 $CellContext`a2 $CellContext`b1 $CellContext`b2^3 \
$CellContext`\[Beta]^4 $CellContext`\[Theta]^2 + 
            33600 $CellContext`a2 $CellContext`b1^3 $CellContext`b2^3 \
$CellContext`\[Beta]^4 $CellContext`\[Theta]^2 + 
            3168 $CellContext`a1 $CellContext`b2^4 $CellContext`\[Beta]^4 \
$CellContext`\[Theta]^2 + 
            25200 $CellContext`a1 $CellContext`b1^2 $CellContext`b2^4 \
$CellContext`\[Beta]^4 $CellContext`\[Theta]^2 + 
            3168 $CellContext`a2 $CellContext`b2^4 $CellContext`\[Beta]^5 \
$CellContext`\[Theta]^2 + 
            25200 $CellContext`a2 $CellContext`b1^2 $CellContext`b2^4 \
$CellContext`\[Beta]^5 $CellContext`\[Theta]^2 + 
            10080 $CellContext`a1 $CellContext`b1 $CellContext`b2^5 \
$CellContext`\[Beta]^5 $CellContext`\[Theta]^2 + 
            10080 $CellContext`a2 $CellContext`b1 $CellContext`b2^5 \
$CellContext`\[Beta]^6 $CellContext`\[Theta]^2 + 
            1680 $CellContext`a1 $CellContext`b2^6 $CellContext`\[Beta]^6 \
$CellContext`\[Theta]^2 + 
            1680 $CellContext`a2 $CellContext`b2^6 $CellContext`\[Beta]^7 \
$CellContext`\[Theta]^2 + 248064 $CellContext`a1 $CellContext`\[Theta]^4 + 
            139136 $CellContext`a1 $CellContext`b1^2 $CellContext`\[Theta]^4 + 
            74496 $CellContext`a1 $CellContext`b1^4 $CellContext`\[Theta]^4 + 
            248064 $CellContext`a2 $CellContext`\[Beta] \
$CellContext`\[Theta]^4 + 
            139136 $CellContext`a2 $CellContext`b1^2 $CellContext`\[Beta] \
$CellContext`\[Theta]^4 + 
            74496 $CellContext`a2 $CellContext`b1^4 $CellContext`\[Beta] \
$CellContext`\[Theta]^4 + 
            278272 $CellContext`a1 $CellContext`b1 $CellContext`b2 \
$CellContext`\[Beta] $CellContext`\[Theta]^4 + 
            297984 $CellContext`a1 $CellContext`b1^3 $CellContext`b2 \
$CellContext`\[Beta] $CellContext`\[Theta]^4 + 
            278272 $CellContext`a2 $CellContext`b1 $CellContext`b2 \
$CellContext`\[Beta]^2 $CellContext`\[Theta]^4 + 
            297984 $CellContext`a2 $CellContext`b1^3 $CellContext`b2 \
$CellContext`\[Beta]^2 $CellContext`\[Theta]^4 + 
            139136 $CellContext`a1 $CellContext`b2^2 $CellContext`\[Beta]^2 \
$CellContext`\[Theta]^4 + 
            446976 $CellContext`a1 $CellContext`b1^2 $CellContext`b2^2 \
$CellContext`\[Beta]^2 $CellContext`\[Theta]^4 + 
            139136 $CellContext`a2 $CellContext`b2^2 $CellContext`\[Beta]^3 \
$CellContext`\[Theta]^4 + 
            446976 $CellContext`a2 $CellContext`b1^2 $CellContext`b2^2 \
$CellContext`\[Beta]^3 $CellContext`\[Theta]^4 + 
            297984 $CellContext`a1 $CellContext`b1 $CellContext`b2^3 \
$CellContext`\[Beta]^3 $CellContext`\[Theta]^4 + 
            297984 $CellContext`a2 $CellContext`b1 $CellContext`b2^3 \
$CellContext`\[Beta]^4 $CellContext`\[Theta]^4 + 
            74496 $CellContext`a1 $CellContext`b2^4 $CellContext`\[Beta]^4 \
$CellContext`\[Theta]^4 + 
            74496 $CellContext`a2 $CellContext`b2^4 $CellContext`\[Beta]^5 \
$CellContext`\[Theta]^4 + 1709056 $CellContext`a1 $CellContext`\[Theta]^6 + 
            1013760 $CellContext`a1 $CellContext`b1^2 $CellContext`\[Theta]^6 + 
            1709056 $CellContext`a2 $CellContext`\[Beta] \
$CellContext`\[Theta]^6 + 
            1013760 $CellContext`a2 $CellContext`b1^2 $CellContext`\[Beta] \
$CellContext`\[Theta]^6 + 
            2027520 $CellContext`a1 $CellContext`b1 $CellContext`b2 \
$CellContext`\[Beta] $CellContext`\[Theta]^6 + 
            2027520 $CellContext`a2 $CellContext`b1 $CellContext`b2 \
$CellContext`\[Beta]^2 $CellContext`\[Theta]^6 + 
            1013760 $CellContext`a1 $CellContext`b2^2 $CellContext`\[Beta]^2 \
$CellContext`\[Theta]^6 + 
            1013760 $CellContext`a2 $CellContext`b2^2 $CellContext`\[Beta]^3 \
$CellContext`\[Theta]^6 + 3686400 $CellContext`a1 $CellContext`\[Theta]^8 + 
            3686400 $CellContext`a2 $CellContext`\[Beta] \
$CellContext`\[Theta]^8))/(512 - 1280 $CellContext`b1^2 + 
          1152 $CellContext`b1^4 - 448 $CellContext`b1^6 + 
          70 $CellContext`b1^8 - 3 $CellContext`b1^10 - 
          2560 $CellContext`b1 $CellContext`b2 $CellContext`\[Beta] + 
          4608 $CellContext`b1^3 $CellContext`b2 $CellContext`\[Beta] - 
          2688 $CellContext`b1^5 $CellContext`b2 $CellContext`\[Beta] + 
          560 $CellContext`b1^7 $CellContext`b2 $CellContext`\[Beta] - 
          30 $CellContext`b1^9 $CellContext`b2 $CellContext`\[Beta] - 
          1280 $CellContext`b2^2 $CellContext`\[Beta]^2 + 
          6912 $CellContext`b1^2 $CellContext`b2^2 $CellContext`\[Beta]^2 - 
          6720 $CellContext`b1^4 $CellContext`b2^2 $CellContext`\[Beta]^2 + 
          1960 $CellContext`b1^6 $CellContext`b2^2 $CellContext`\[Beta]^2 - 
          135 $CellContext`b1^8 $CellContext`b2^2 $CellContext`\[Beta]^2 + 
          4608 $CellContext`b1 $CellContext`b2^3 $CellContext`\[Beta]^3 - 
          8960 $CellContext`b1^3 $CellContext`b2^3 $CellContext`\[Beta]^3 + 
          3920 $CellContext`b1^5 $CellContext`b2^3 $CellContext`\[Beta]^3 - 
          360 $CellContext`b1^7 $CellContext`b2^3 $CellContext`\[Beta]^3 + 
          1152 $CellContext`b2^4 $CellContext`\[Beta]^4 - 
          6720 $CellContext`b1^2 $CellContext`b2^4 $CellContext`\[Beta]^4 + 
          4900 $CellContext`b1^4 $CellContext`b2^4 $CellContext`\[Beta]^4 - 
          630 $CellContext`b1^6 $CellContext`b2^4 $CellContext`\[Beta]^4 - 
          2688 $CellContext`b1 $CellContext`b2^5 $CellContext`\[Beta]^5 + 
          3920 $CellContext`b1^3 $CellContext`b2^5 $CellContext`\[Beta]^5 - 
          756 $CellContext`b1^5 $CellContext`b2^5 $CellContext`\[Beta]^5 - 
          448 $CellContext`b2^6 $CellContext`\[Beta]^6 + 
          1960 $CellContext`b1^2 $CellContext`b2^6 $CellContext`\[Beta]^6 - 
          630 $CellContext`b1^4 $CellContext`b2^6 $CellContext`\[Beta]^6 + 
          560 $CellContext`b1 $CellContext`b2^7 $CellContext`\[Beta]^7 - 
          360 $CellContext`b1^3 $CellContext`b2^7 $CellContext`\[Beta]^7 + 
          70 $CellContext`b2^8 $CellContext`\[Beta]^8 - 
          135 $CellContext`b1^2 $CellContext`b2^8 $CellContext`\[Beta]^8 - 
          30 $CellContext`b1 $CellContext`b2^9 $CellContext`\[Beta]^9 - 
          3 $CellContext`b2^10 $CellContext`\[Beta]^10 + 
          28160 $CellContext`\[Theta]^2 - 
          38400 $CellContext`b1^2 $CellContext`\[Theta]^2 + 
          16128 $CellContext`b1^4 $CellContext`\[Theta]^2 - 
          2240 $CellContext`b1^6 $CellContext`\[Theta]^2 + 
          70 $CellContext`b1^8 $CellContext`\[Theta]^2 - 
          76800 $CellContext`b1 $CellContext`b2 $CellContext`\[Beta] \
$CellContext`\[Theta]^2 + 
          64512 $CellContext`b1^3 $CellContext`b2 $CellContext`\[Beta] \
$CellContext`\[Theta]^2 - 
          13440 $CellContext`b1^5 $CellContext`b2 $CellContext`\[Beta] \
$CellContext`\[Theta]^2 + 
          560 $CellContext`b1^7 $CellContext`b2 $CellContext`\[Beta] \
$CellContext`\[Theta]^2 - 
          38400 $CellContext`b2^2 $CellContext`\[Beta]^2 \
$CellContext`\[Theta]^2 + 
          96768 $CellContext`b1^2 $CellContext`b2^2 $CellContext`\[Beta]^2 \
$CellContext`\[Theta]^2 - 
          33600 $CellContext`b1^4 $CellContext`b2^2 $CellContext`\[Beta]^2 \
$CellContext`\[Theta]^2 + 
          1960 $CellContext`b1^6 $CellContext`b2^2 $CellContext`\[Beta]^2 \
$CellContext`\[Theta]^2 + 
          64512 $CellContext`b1 $CellContext`b2^3 $CellContext`\[Beta]^3 \
$CellContext`\[Theta]^2 - 
          44800 $CellContext`b1^3 $CellContext`b2^3 $CellContext`\[Beta]^3 \
$CellContext`\[Theta]^2 + 
          3920 $CellContext`b1^5 $CellContext`b2^3 $CellContext`\[Beta]^3 \
$CellContext`\[Theta]^2 + 
          16128 $CellContext`b2^4 $CellContext`\[Beta]^4 \
$CellContext`\[Theta]^2 - 
          33600 $CellContext`b1^2 $CellContext`b2^4 $CellContext`\[Beta]^4 \
$CellContext`\[Theta]^2 + 
          4900 $CellContext`b1^4 $CellContext`b2^4 $CellContext`\[Beta]^4 \
$CellContext`\[Theta]^2 - 
          13440 $CellContext`b1 $CellContext`b2^5 $CellContext`\[Beta]^5 \
$CellContext`\[Theta]^2 + 
          3920 $CellContext`b1^3 $CellContext`b2^5 $CellContext`\[Beta]^5 \
$CellContext`\[Theta]^2 - 
          2240 $CellContext`b2^6 $CellContext`\[Beta]^6 \
$CellContext`\[Theta]^2 + 
          1960 $CellContext`b1^2 $CellContext`b2^6 $CellContext`\[Beta]^6 \
$CellContext`\[Theta]^2 + 
          560 $CellContext`b1 $CellContext`b2^7 $CellContext`\[Beta]^7 \
$CellContext`\[Theta]^2 + 
          70 $CellContext`b2^8 $CellContext`\[Beta]^8 $CellContext`\[Theta]^2 + 
          523776 $CellContext`\[Theta]^4 - 
          349440 $CellContext`b1^2 $CellContext`\[Theta]^4 + 
          56448 $CellContext`b1^4 $CellContext`\[Theta]^4 - 
          1792 $CellContext`b1^6 $CellContext`\[Theta]^4 - 
          698880 $CellContext`b1 $CellContext`b2 $CellContext`\[Beta] \
$CellContext`\[Theta]^4 + 
          225792 $CellContext`b1^3 $CellContext`b2 $CellContext`\[Beta] \
$CellContext`\[Theta]^4 - 
          10752 $CellContext`b1^5 $CellContext`b2 $CellContext`\[Beta] \
$CellContext`\[Theta]^4 - 
          349440 $CellContext`b2^2 $CellContext`\[Beta]^2 $CellContext`\
\[Theta]^4 + 
          338688 $CellContext`b1^2 $CellContext`b2^2 $CellContext`\[Beta]^2 \
$CellContext`\[Theta]^4 - 
          26880 $CellContext`b1^4 $CellContext`b2^2 $CellContext`\[Beta]^2 \
$CellContext`\[Theta]^4 + 
          225792 $CellContext`b1 $CellContext`b2^3 $CellContext`\[Beta]^3 \
$CellContext`\[Theta]^4 - 
          35840 $CellContext`b1^3 $CellContext`b2^3 $CellContext`\[Beta]^3 \
$CellContext`\[Theta]^4 + 
          56448 $CellContext`b2^4 $CellContext`\[Beta]^4 \
$CellContext`\[Theta]^4 - 
          26880 $CellContext`b1^2 $CellContext`b2^4 $CellContext`\[Beta]^4 \
$CellContext`\[Theta]^4 - 
          10752 $CellContext`b1 $CellContext`b2^5 $CellContext`\[Beta]^5 \
$CellContext`\[Theta]^4 - 
          1792 $CellContext`b2^6 $CellContext`\[Beta]^6 \
$CellContext`\[Theta]^4 + 3914240 $CellContext`\[Theta]^6 - 
          1049600 $CellContext`b1^2 $CellContext`\[Theta]^6 + 
          41472 $CellContext`b1^4 $CellContext`\[Theta]^6 - 
          2099200 $CellContext`b1 $CellContext`b2 $CellContext`\[Beta] \
$CellContext`\[Theta]^6 + 
          165888 $CellContext`b1^3 $CellContext`b2 $CellContext`\[Beta] \
$CellContext`\[Theta]^6 - 
          1049600 $CellContext`b2^2 $CellContext`\[Beta]^2 $CellContext`\
\[Theta]^6 + 
          248832 $CellContext`b1^2 $CellContext`b2^2 $CellContext`\[Beta]^2 \
$CellContext`\[Theta]^6 + 
          165888 $CellContext`b1 $CellContext`b2^3 $CellContext`\[Beta]^3 \
$CellContext`\[Theta]^6 + 
          41472 $CellContext`b2^4 $CellContext`\[Beta]^4 \
$CellContext`\[Theta]^6 + 10790912 $CellContext`\[Theta]^8 - 
          737280 $CellContext`b1^2 $CellContext`\[Theta]^8 - 
          1474560 $CellContext`b1 $CellContext`b2 $CellContext`\[Beta] \
$CellContext`\[Theta]^8 - 
          737280 $CellContext`b2^2 $CellContext`\[Beta]^2 $CellContext`\
\[Theta]^8 + 7372800 $CellContext`\[Theta]^10), Subscript[$CellContext`a, 2][
           Pattern[$CellContext`\[Theta], 
            Blank[]], 
           Pattern[$CellContext`\[Beta], 
            Blank[]], 
           Pattern[$CellContext`a1, 
            Blank[]], 
           Pattern[$CellContext`b1, 
            Blank[]], 
           Pattern[$CellContext`a2, 
            Blank[]], 
           Pattern[$CellContext`b2, 
            
            Blank[]]] = -((-((-((
                  2 (-$CellContext`b1/
                    2 - ($CellContext`b2 $CellContext`\[Beta])/
                    2) $CellContext`\[Theta] (
                    2 $CellContext`\[Theta] - (
                    3 $CellContext`b1^2 $CellContext`\[Theta])/
                    4 - (3 $CellContext`b1 $CellContext`b2 $CellContext`\
\[Beta] $CellContext`\[Theta])/
                    2 - (3 $CellContext`b2^2 $CellContext`\[Beta]^2 \
$CellContext`\[Theta])/4 + 2 $CellContext`\[Theta]^3) + 
                  3 $CellContext`\[Theta] (($CellContext`b1/
                    2 + ($CellContext`b2 $CellContext`\[Beta])/
                    2)^2 $CellContext`\[Theta] (-((-$CellContext`b1/
                    2 - ($CellContext`b2 $CellContext`\[Beta])/2) (
                    1 - ($CellContext`b1/
                    2 + ($CellContext`b2 $CellContext`\[Beta])/2)^2)) - 
                    2 ($CellContext`b1/
                    2 + ($CellContext`b2 $CellContext`\[Beta])/
                    2) $CellContext`\[Theta]^2) - ($CellContext`b1/
                    2 + ($CellContext`b2 $CellContext`\[Beta])/2) (
                    1 - ($CellContext`b1/
                    2 + ($CellContext`b2 $CellContext`\[Beta])/2)^2) (
                    2 $CellContext`\[Theta] - (
                    3 $CellContext`b1^2 $CellContext`\[Theta])/
                    4 - (3 $CellContext`b1 $CellContext`b2 $CellContext`\
\[Beta] $CellContext`\[Theta])/
                    2 - (3 $CellContext`b2^2 $CellContext`\[Beta]^2 \
$CellContext`\[Theta])/4 + 2 $CellContext`\[Theta]^3))) (
                  2 ($CellContext`b1/
                    2 + ($CellContext`b2 $CellContext`\[Beta])/
                    2) $CellContext`\[Theta] (
                    2 $CellContext`\[Theta] - (
                    3 $CellContext`b1^2 $CellContext`\[Theta])/
                    4 - (3 $CellContext`b1 $CellContext`b2 $CellContext`\
\[Beta] $CellContext`\[Theta])/
                    2 - (3 $CellContext`b2^2 $CellContext`\[Beta]^2 \
$CellContext`\[Theta])/4 + 
                    2 $CellContext`\[Theta]^3) ((-5) (-$CellContext`b1/
                    2 - ($CellContext`b2 $CellContext`\[Beta])/
                    2) ($CellContext`b1/
                    2 + ($CellContext`b2 $CellContext`\[Beta])/
                    2) $CellContext`\[Theta] + 
                    4 $CellContext`\[Theta] (1 + 
                    25 $CellContext`\[Theta]^2)) - (-$CellContext`b1/
                    2 - ($CellContext`b2 $CellContext`\[Beta])/
                   2) ((-$CellContext`b1/
                    2 - ($CellContext`b2 $CellContext`\[Beta])/
                    2)^2 ($CellContext`b1/
                    2 + ($CellContext`b2 $CellContext`\[Beta])/
                    2)^2 $CellContext`\[Theta] (-1 + (-$CellContext`b1/
                    2 - ($CellContext`b2 $CellContext`\[Beta])/2)^2 - 
                    25 $CellContext`\[Theta]^2) + (
                    2 $CellContext`\[Theta] - (
                    3 $CellContext`b1^2 $CellContext`\[Theta])/
                    4 - (3 $CellContext`b1 $CellContext`b2 $CellContext`\
\[Beta] $CellContext`\[Theta])/
                    2 - (3 $CellContext`b2^2 $CellContext`\[Beta]^2 \
$CellContext`\[Theta])/4 + 
                    2 $CellContext`\[Theta]^3) ((-$CellContext`b1/
                    2 - ($CellContext`b2 $CellContext`\[Beta])/
                    2) ($CellContext`b1/
                    2 + ($CellContext`b2 $CellContext`\[Beta])/
                    2) (-1 + (-$CellContext`b1/
                    2 - ($CellContext`b2 $CellContext`\[Beta])/2)^2 - 
                    25 $CellContext`\[Theta]^2) - 
                    6 $CellContext`\[Theta]^2 (-1 + (-$CellContext`b1/
                    2 - ($CellContext`b2 $CellContext`\[Beta])/2)^2 - 
                    25 $CellContext`\[Theta]^2))))) - (-$CellContext`b1/
                 2 - ($CellContext`b2 $CellContext`\[Beta])/
                2) (($CellContext`b1/
                    2 + ($CellContext`b2 $CellContext`\[Beta])/
                    2)^2 $CellContext`\[Theta] (-((-$CellContext`b1/
                    2 - ($CellContext`b2 $CellContext`\[Beta])/2) (
                    1 - ($CellContext`b1/
                    2 + ($CellContext`b2 $CellContext`\[Beta])/2)^2)) - 
                  2 ($CellContext`b1/
                    2 + ($CellContext`b2 $CellContext`\[Beta])/
                    2) $CellContext`\[Theta]^2) - ($CellContext`b1/
                  2 + ($CellContext`b2 $CellContext`\[Beta])/2) (
                 1 - ($CellContext`b1/
                   2 + ($CellContext`b2 $CellContext`\[Beta])/2)^2) (
                 2 $CellContext`\[Theta] - (
                  3 $CellContext`b1^2 $CellContext`\[Theta])/
                 4 - (3 $CellContext`b1 $CellContext`b2 $CellContext`\[Beta] \
$CellContext`\[Theta])/
                 2 - (3 $CellContext`b2^2 $CellContext`\[Beta]^2 \
$CellContext`\[Theta])/4 + 2 $CellContext`\[Theta]^3)) (
                2 $CellContext`\[Theta] (
                  2 $CellContext`\[Theta] - (
                   3 $CellContext`b1^2 $CellContext`\[Theta])/
                  4 - (3 $CellContext`b1 $CellContext`b2 $CellContext`\[Beta] \
$CellContext`\[Theta])/
                  2 - (3 $CellContext`b2^2 $CellContext`\[Beta]^2 \
$CellContext`\[Theta])/4 + 2 $CellContext`\[Theta]^3) (
                  1 - (-$CellContext`b1/
                    2 - ($CellContext`b2 $CellContext`\[Beta])/2)^2 + 
                  25 $CellContext`\[Theta]^2 - ($CellContext`b1/
                    2 + ($CellContext`b2 $CellContext`\[Beta])/2)^2 (1 + 
                   25 $CellContext`\[Theta]^2)) + 
                3 $CellContext`\[Theta] ((-$CellContext`b1/
                    2 - ($CellContext`b2 $CellContext`\[Beta])/
                    2)^2 ($CellContext`b1/
                    2 + ($CellContext`b2 $CellContext`\[Beta])/
                    2)^2 $CellContext`\[Theta] (-1 + (-$CellContext`b1/
                    2 - ($CellContext`b2 $CellContext`\[Beta])/2)^2 - 
                    25 $CellContext`\[Theta]^2) + (
                    2 $CellContext`\[Theta] - (
                    3 $CellContext`b1^2 $CellContext`\[Theta])/
                    4 - (3 $CellContext`b1 $CellContext`b2 $CellContext`\
\[Beta] $CellContext`\[Theta])/
                    2 - (3 $CellContext`b2^2 $CellContext`\[Beta]^2 \
$CellContext`\[Theta])/4 + 
                    2 $CellContext`\[Theta]^3) ((-$CellContext`b1/
                    2 - ($CellContext`b2 $CellContext`\[Beta])/
                    2) ($CellContext`b1/
                    2 + ($CellContext`b2 $CellContext`\[Beta])/
                    2) (-1 + (-$CellContext`b1/
                    2 - ($CellContext`b2 $CellContext`\[Beta])/2)^2 - 
                    25 $CellContext`\[Theta]^2) - 
                    6 $CellContext`\[Theta]^2 (-1 + (-$CellContext`b1/
                    2 - ($CellContext`b2 $CellContext`\[Beta])/2)^2 - 
                    25 $CellContext`\[Theta]^2))))) (
               2 (-$CellContext`a1 - $CellContext`a2 $CellContext`\[Beta]) \
(-$CellContext`b1/2 - ($CellContext`b2 $CellContext`\[Beta])/
                  2)^3 $CellContext`\[Theta] (
                 4 (-$CellContext`b1/
                    2 - ($CellContext`b2 $CellContext`\[Beta])/
                   2) $CellContext`\[Theta] - 
                 5 ($CellContext`b1/
                   2 + ($CellContext`b2 $CellContext`\[Beta])/
                   2) $CellContext`\[Theta]) (($CellContext`b1/
                    2 + ($CellContext`b2 $CellContext`\[Beta])/
                    2)^2 $CellContext`\[Theta] (-((-$CellContext`b1/
                    2 - ($CellContext`b2 $CellContext`\[Beta])/2) (
                    1 - ($CellContext`b1/
                    2 + ($CellContext`b2 $CellContext`\[Beta])/2)^2)) - 
                   2 ($CellContext`b1/
                    2 + ($CellContext`b2 $CellContext`\[Beta])/
                    2) $CellContext`\[Theta]^2) - ($CellContext`b1/
                   2 + ($CellContext`b2 $CellContext`\[Beta])/2) (
                  1 - ($CellContext`b1/
                    2 + ($CellContext`b2 $CellContext`\[Beta])/2)^2) (
                  2 $CellContext`\[Theta] - (
                   3 $CellContext`b1^2 $CellContext`\[Theta])/
                  4 - (3 $CellContext`b1 $CellContext`b2 $CellContext`\[Beta] \
$CellContext`\[Theta])/
                  2 - (3 $CellContext`b2^2 $CellContext`\[Beta]^2 \
$CellContext`\[Theta])/4 + 2 $CellContext`\[Theta]^3)) + 
               2 (-$CellContext`a1 - $CellContext`a2 $CellContext`\[Beta]) \
$CellContext`\[Theta] (-((-$CellContext`b1/
                    2 - ($CellContext`b2 $CellContext`\[Beta])/2) (
                    1 - ($CellContext`b1/
                    2 + ($CellContext`b2 $CellContext`\[Beta])/2)^2)) - 
                 2 ($CellContext`b1/
                   2 + ($CellContext`b2 $CellContext`\[Beta])/
                   2) $CellContext`\[Theta]^2) (
                 2 ($CellContext`b1/
                    2 + ($CellContext`b2 $CellContext`\[Beta])/
                    2) $CellContext`\[Theta] ((-$CellContext`b1/
                    2 - ($CellContext`b2 $CellContext`\[Beta])/2) (
                    1 - ($CellContext`b1/
                    2 + ($CellContext`b2 $CellContext`\[Beta])/2)^2) + 
                   20 ($CellContext`b1/
                    2 + ($CellContext`b2 $CellContext`\[Beta])/
                    2) $CellContext`\[Theta]^2) (
                   2 $CellContext`\[Theta] - (
                    3 $CellContext`b1^2 $CellContext`\[Theta])/
                   4 - (3 $CellContext`b1 $CellContext`b2 \
$CellContext`\[Beta] $CellContext`\[Theta])/
                   2 - (3 $CellContext`b2^2 $CellContext`\[Beta]^2 \
$CellContext`\[Theta])/4 + 2 $CellContext`\[Theta]^3) - (-$CellContext`b1/
                   2 - ($CellContext`b2 $CellContext`\[Beta])/
                  2) ((-$CellContext`b1/
                    2 - ($CellContext`b2 $CellContext`\[Beta])/
                    2)^2 ($CellContext`b1/
                    2 + ($CellContext`b2 $CellContext`\[Beta])/
                    2)^2 $CellContext`\[Theta] (
                    4 (-$CellContext`b1/
                    2 - ($CellContext`b2 $CellContext`\[Beta])/
                    2) $CellContext`\[Theta] - 
                    5 ($CellContext`b1/
                    2 + ($CellContext`b2 $CellContext`\[Beta])/
                    2) $CellContext`\[Theta]) + (
                    2 $CellContext`\[Theta] - (
                    3 $CellContext`b1^2 $CellContext`\[Theta])/
                    4 - (3 $CellContext`b1 $CellContext`b2 $CellContext`\
\[Beta] $CellContext`\[Theta])/
                    2 - (3 $CellContext`b2^2 $CellContext`\[Beta]^2 \
$CellContext`\[Theta])/4 + 
                    2 $CellContext`\[Theta]^3) ((-$CellContext`b1/
                    2 - ($CellContext`b2 $CellContext`\[Beta])/
                    2) ($CellContext`b1/
                    2 + ($CellContext`b2 $CellContext`\[Beta])/2) (
                    4 (-$CellContext`b1/
                    2 - ($CellContext`b2 $CellContext`\[Beta])/
                    2) $CellContext`\[Theta] - 
                    5 ($CellContext`b1/
                    2 + ($CellContext`b2 $CellContext`\[Beta])/
                    2) $CellContext`\[Theta]) + 
                    2 $CellContext`\[Theta] ((-$CellContext`b1/
                    2 - ($CellContext`b2 $CellContext`\[Beta])/
                    2)^2 ($CellContext`b1/
                    2 + ($CellContext`b2 $CellContext`\[Beta])/2) - 
                    3 $CellContext`\[Theta] (
                    4 (-$CellContext`b1/
                    2 - ($CellContext`b2 $CellContext`\[Beta])/
                    2) $CellContext`\[Theta] - 
                    5 ($CellContext`b1/
                    2 + ($CellContext`b2 $CellContext`\[Beta])/
                    2) $CellContext`\[Theta]))))))) + (
              2 (-$CellContext`a1 - $CellContext`a2 $CellContext`\[Beta]) \
(-$CellContext`b1/2 - ($CellContext`b2 $CellContext`\[Beta])/
                 2)^3 $CellContext`\[Theta] (-1 + (-$CellContext`b1/
                   2 - ($CellContext`b2 $CellContext`\[Beta])/2)^2 - 
                25 $CellContext`\[Theta]^2) (($CellContext`b1/
                    2 + ($CellContext`b2 $CellContext`\[Beta])/
                    2)^2 $CellContext`\[Theta] (-((-$CellContext`b1/
                    2 - ($CellContext`b2 $CellContext`\[Beta])/2) (
                    1 - ($CellContext`b1/
                    2 + ($CellContext`b2 $CellContext`\[Beta])/2)^2)) - 
                  2 ($CellContext`b1/
                    2 + ($CellContext`b2 $CellContext`\[Beta])/
                    2) $CellContext`\[Theta]^2) - ($CellContext`b1/
                  2 + ($CellContext`b2 $CellContext`\[Beta])/2) (
                 1 - ($CellContext`b1/
                   2 + ($CellContext`b2 $CellContext`\[Beta])/2)^2) (
                 2 $CellContext`\[Theta] - (
                  3 $CellContext`b1^2 $CellContext`\[Theta])/
                 4 - (3 $CellContext`b1 $CellContext`b2 $CellContext`\[Beta] \
$CellContext`\[Theta])/
                 2 - (3 $CellContext`b2^2 $CellContext`\[Beta]^2 \
$CellContext`\[Theta])/4 + 2 $CellContext`\[Theta]^3)) + 
              2 (-$CellContext`a1 - $CellContext`a2 $CellContext`\[Beta]) \
$CellContext`\[Theta] (-((-$CellContext`b1/
                    2 - ($CellContext`b2 $CellContext`\[Beta])/2) (
                   1 - ($CellContext`b1/
                    2 + ($CellContext`b2 $CellContext`\[Beta])/2)^2)) - 
                2 ($CellContext`b1/2 + ($CellContext`b2 $CellContext`\[Beta])/
                  2) $CellContext`\[Theta]^2) (
                2 ($CellContext`b1/2 + ($CellContext`b2 $CellContext`\[Beta])/
                   2) $CellContext`\[Theta] (
                  2 $CellContext`\[Theta] - (
                   3 $CellContext`b1^2 $CellContext`\[Theta])/
                  4 - (3 $CellContext`b1 $CellContext`b2 $CellContext`\[Beta] \
$CellContext`\[Theta])/
                  2 - (3 $CellContext`b2^2 $CellContext`\[Beta]^2 \
$CellContext`\[Theta])/4 + 
                  2 $CellContext`\[Theta]^3) ((-5) (-$CellContext`b1/
                    2 - ($CellContext`b2 $CellContext`\[Beta])/
                    2) ($CellContext`b1/
                    2 + ($CellContext`b2 $CellContext`\[Beta])/
                    2) $CellContext`\[Theta] + 
                  4 $CellContext`\[Theta] (1 + 
                    25 $CellContext`\[Theta]^2)) - (-$CellContext`b1/
                  2 - ($CellContext`b2 $CellContext`\[Beta])/
                 2) ((-$CellContext`b1/
                    2 - ($CellContext`b2 $CellContext`\[Beta])/
                    2)^2 ($CellContext`b1/
                    2 + ($CellContext`b2 $CellContext`\[Beta])/
                    2)^2 $CellContext`\[Theta] (-1 + (-$CellContext`b1/
                    2 - ($CellContext`b2 $CellContext`\[Beta])/2)^2 - 
                   25 $CellContext`\[Theta]^2) + (
                   2 $CellContext`\[Theta] - (
                    3 $CellContext`b1^2 $CellContext`\[Theta])/
                   4 - (3 $CellContext`b1 $CellContext`b2 \
$CellContext`\[Beta] $CellContext`\[Theta])/
                   2 - (3 $CellContext`b2^2 $CellContext`\[Beta]^2 \
$CellContext`\[Theta])/4 + 
                   2 $CellContext`\[Theta]^3) ((-$CellContext`b1/
                    2 - ($CellContext`b2 $CellContext`\[Beta])/
                    2) ($CellContext`b1/
                    2 + ($CellContext`b2 $CellContext`\[Beta])/
                    2) (-1 + (-$CellContext`b1/
                    2 - ($CellContext`b2 $CellContext`\[Beta])/2)^2 - 
                    25 $CellContext`\[Theta]^2) - 
                   6 $CellContext`\[Theta]^2 (-1 + (-$CellContext`b1/
                    2 - ($CellContext`b2 $CellContext`\[Beta])/2)^2 - 
                    25 $CellContext`\[Theta]^2))))) (-((
                 2 (-$CellContext`b1/
                    2 - ($CellContext`b2 $CellContext`\[Beta])/
                   2) $CellContext`\[Theta] (
                   2 $CellContext`\[Theta] - (
                    3 $CellContext`b1^2 $CellContext`\[Theta])/
                   4 - (3 $CellContext`b1 $CellContext`b2 \
$CellContext`\[Beta] $CellContext`\[Theta])/
                   2 - (3 $CellContext`b2^2 $CellContext`\[Beta]^2 \
$CellContext`\[Theta])/4 + 2 $CellContext`\[Theta]^3) + 
                 3 $CellContext`\[Theta] (($CellContext`b1/
                    2 + ($CellContext`b2 $CellContext`\[Beta])/
                    2)^2 $CellContext`\[Theta] (-((-$CellContext`b1/
                    2 - ($CellContext`b2 $CellContext`\[Beta])/2) (
                    1 - ($CellContext`b1/
                    2 + ($CellContext`b2 $CellContext`\[Beta])/2)^2)) - 
                    2 ($CellContext`b1/
                    2 + ($CellContext`b2 $CellContext`\[Beta])/
                    2) $CellContext`\[Theta]^2) - ($CellContext`b1/
                    2 + ($CellContext`b2 $CellContext`\[Beta])/2) (
                    1 - ($CellContext`b1/
                    2 + ($CellContext`b2 $CellContext`\[Beta])/2)^2) (
                    2 $CellContext`\[Theta] - (
                    3 $CellContext`b1^2 $CellContext`\[Theta])/
                    4 - (3 $CellContext`b1 $CellContext`b2 $CellContext`\
\[Beta] $CellContext`\[Theta])/
                    2 - (3 $CellContext`b2^2 $CellContext`\[Beta]^2 \
$CellContext`\[Theta])/4 + 2 $CellContext`\[Theta]^3))) (
                 2 ($CellContext`b1/
                    2 + ($CellContext`b2 $CellContext`\[Beta])/
                    2) $CellContext`\[Theta] ((-$CellContext`b1/
                    2 - ($CellContext`b2 $CellContext`\[Beta])/2) (
                    1 - ($CellContext`b1/
                    2 + ($CellContext`b2 $CellContext`\[Beta])/2)^2) + 
                   20 ($CellContext`b1/
                    2 + ($CellContext`b2 $CellContext`\[Beta])/
                    2) $CellContext`\[Theta]^2) (
                   2 $CellContext`\[Theta] - (
                    3 $CellContext`b1^2 $CellContext`\[Theta])/
                   4 - (3 $CellContext`b1 $CellContext`b2 \
$CellContext`\[Beta] $CellContext`\[Theta])/
                   2 - (3 $CellContext`b2^2 $CellContext`\[Beta]^2 \
$CellContext`\[Theta])/4 + 2 $CellContext`\[Theta]^3) - (-$CellContext`b1/
                   2 - ($CellContext`b2 $CellContext`\[Beta])/
                  2) ((-$CellContext`b1/
                    2 - ($CellContext`b2 $CellContext`\[Beta])/
                    2)^2 ($CellContext`b1/
                    2 + ($CellContext`b2 $CellContext`\[Beta])/
                    2)^2 $CellContext`\[Theta] (
                    4 (-$CellContext`b1/
                    2 - ($CellContext`b2 $CellContext`\[Beta])/
                    2) $CellContext`\[Theta] - 
                    5 ($CellContext`b1/
                    2 + ($CellContext`b2 $CellContext`\[Beta])/
                    2) $CellContext`\[Theta]) + (
                    2 $CellContext`\[Theta] - (
                    3 $CellContext`b1^2 $CellContext`\[Theta])/
                    4 - (3 $CellContext`b1 $CellContext`b2 $CellContext`\
\[Beta] $CellContext`\[Theta])/
                    2 - (3 $CellContext`b2^2 $CellContext`\[Beta]^2 \
$CellContext`\[Theta])/4 + 
                    2 $CellContext`\[Theta]^3) ((-$CellContext`b1/
                    2 - ($CellContext`b2 $CellContext`\[Beta])/
                    2) ($CellContext`b1/
                    2 + ($CellContext`b2 $CellContext`\[Beta])/2) (
                    4 (-$CellContext`b1/
                    2 - ($CellContext`b2 $CellContext`\[Beta])/
                    2) $CellContext`\[Theta] - 
                    5 ($CellContext`b1/
                    2 + ($CellContext`b2 $CellContext`\[Beta])/
                    2) $CellContext`\[Theta]) + 
                    2 $CellContext`\[Theta] ((-$CellContext`b1/
                    2 - ($CellContext`b2 $CellContext`\[Beta])/
                    2)^2 ($CellContext`b1/
                    2 + ($CellContext`b2 $CellContext`\[Beta])/2) - 
                    3 $CellContext`\[Theta] (
                    4 (-$CellContext`b1/
                    2 - ($CellContext`b2 $CellContext`\[Beta])/
                    2) $CellContext`\[Theta] - 
                    5 ($CellContext`b1/
                    2 + ($CellContext`b2 $CellContext`\[Beta])/
                    2) $CellContext`\[Theta])))))) - (-$CellContext`b1/
                2 - ($CellContext`b2 $CellContext`\[Beta])/
               2) (($CellContext`b1/
                   2 + ($CellContext`b2 $CellContext`\[Beta])/
                   2)^2 $CellContext`\[Theta] (-((-$CellContext`b1/
                    2 - ($CellContext`b2 $CellContext`\[Beta])/2) (
                    1 - ($CellContext`b1/
                    2 + ($CellContext`b2 $CellContext`\[Beta])/2)^2)) - 
                 2 ($CellContext`b1/
                   2 + ($CellContext`b2 $CellContext`\[Beta])/
                   2) $CellContext`\[Theta]^2) - ($CellContext`b1/
                 2 + ($CellContext`b2 $CellContext`\[Beta])/2) (
                1 - ($CellContext`b1/
                  2 + ($CellContext`b2 $CellContext`\[Beta])/2)^2) (
                2 $CellContext`\[Theta] - (
                 3 $CellContext`b1^2 $CellContext`\[Theta])/
                4 - (3 $CellContext`b1 $CellContext`b2 $CellContext`\[Beta] \
$CellContext`\[Theta])/
                2 - (3 $CellContext`b2^2 $CellContext`\[Beta]^2 $CellContext`\
\[Theta])/4 + 2 $CellContext`\[Theta]^3)) (
               2 $CellContext`\[Theta] ((-4) (-$CellContext`b1/
                    2 - ($CellContext`b2 $CellContext`\[Beta])/
                   2) $CellContext`\[Theta] + 
                 5 ($CellContext`b1/
                    2 + ($CellContext`b2 $CellContext`\[Beta])/
                    2) $CellContext`\[Theta] - 
                 5 ($CellContext`b1/
                    2 + ($CellContext`b2 $CellContext`\[Beta])/
                    2)^3 $CellContext`\[Theta]) (
                 2 $CellContext`\[Theta] - (
                  3 $CellContext`b1^2 $CellContext`\[Theta])/
                 4 - (3 $CellContext`b1 $CellContext`b2 $CellContext`\[Beta] \
$CellContext`\[Theta])/
                 2 - (3 $CellContext`b2^2 $CellContext`\[Beta]^2 \
$CellContext`\[Theta])/4 + 2 $CellContext`\[Theta]^3) + 
               3 $CellContext`\[Theta] ((-$CellContext`b1/
                    2 - ($CellContext`b2 $CellContext`\[Beta])/
                    2)^2 ($CellContext`b1/
                    2 + ($CellContext`b2 $CellContext`\[Beta])/
                    2)^2 $CellContext`\[Theta] (
                   4 (-$CellContext`b1/
                    2 - ($CellContext`b2 $CellContext`\[Beta])/
                    2) $CellContext`\[Theta] - 
                   5 ($CellContext`b1/
                    2 + ($CellContext`b2 $CellContext`\[Beta])/
                    2) $CellContext`\[Theta]) + (
                   2 $CellContext`\[Theta] - (
                    3 $CellContext`b1^2 $CellContext`\[Theta])/
                   4 - (3 $CellContext`b1 $CellContext`b2 \
$CellContext`\[Beta] $CellContext`\[Theta])/
                   2 - (3 $CellContext`b2^2 $CellContext`\[Beta]^2 \
$CellContext`\[Theta])/4 + 
                   2 $CellContext`\[Theta]^3) ((-$CellContext`b1/
                    2 - ($CellContext`b2 $CellContext`\[Beta])/
                    2) ($CellContext`b1/
                    2 + ($CellContext`b2 $CellContext`\[Beta])/2) (
                    4 (-$CellContext`b1/
                    2 - ($CellContext`b2 $CellContext`\[Beta])/
                    2) $CellContext`\[Theta] - 
                    5 ($CellContext`b1/
                    2 + ($CellContext`b2 $CellContext`\[Beta])/
                    2) $CellContext`\[Theta]) + 
                   2 $CellContext`\[Theta] ((-$CellContext`b1/
                    2 - ($CellContext`b2 $CellContext`\[Beta])/
                    2)^2 ($CellContext`b1/
                    2 + ($CellContext`b2 $CellContext`\[Beta])/2) - 
                    3 $CellContext`\[Theta] (
                    4 (-$CellContext`b1/
                    2 - ($CellContext`b2 $CellContext`\[Beta])/
                    2) $CellContext`\[Theta] - 
                    5 ($CellContext`b1/
                    2 + ($CellContext`b2 $CellContext`\[Beta])/
                    2) $CellContext`\[Theta])))))))/(-((-((
                 2 (-$CellContext`b1/
                    2 - ($CellContext`b2 $CellContext`\[Beta])/
                   2) $CellContext`\[Theta] (
                   2 $CellContext`\[Theta] - (
                    3 $CellContext`b1^2 $CellContext`\[Theta])/
                   4 - (3 $CellContext`b1 $CellContext`b2 \
$CellContext`\[Beta] $CellContext`\[Theta])/
                   2 - (3 $CellContext`b2^2 $CellContext`\[Beta]^2 \
$CellContext`\[Theta])/4 + 2 $CellContext`\[Theta]^3) + 
                 3 $CellContext`\[Theta] (($CellContext`b1/
                    2 + ($CellContext`b2 $CellContext`\[Beta])/
                    2)^2 $CellContext`\[Theta] (-((-$CellContext`b1/
                    2 - ($CellContext`b2 $CellContext`\[Beta])/2) (
                    1 - ($CellContext`b1/
                    2 + ($CellContext`b2 $CellContext`\[Beta])/2)^2)) - 
                    2 ($CellContext`b1/
                    2 + ($CellContext`b2 $CellContext`\[Beta])/
                    2) $CellContext`\[Theta]^2) - ($CellContext`b1/
                    2 + ($CellContext`b2 $CellContext`\[Beta])/2) (
                    1 - ($CellContext`b1/
                    2 + ($CellContext`b2 $CellContext`\[Beta])/2)^2) (
                    2 $CellContext`\[Theta] - (
                    3 $CellContext`b1^2 $CellContext`\[Theta])/
                    4 - (3 $CellContext`b1 $CellContext`b2 $CellContext`\
\[Beta] $CellContext`\[Theta])/
                    2 - (3 $CellContext`b2^2 $CellContext`\[Beta]^2 \
$CellContext`\[Theta])/4 + 2 $CellContext`\[Theta]^3))) (
                 2 ($CellContext`b1/
                    2 + ($CellContext`b2 $CellContext`\[Beta])/
                    2) $CellContext`\[Theta] (
                   2 $CellContext`\[Theta] - (
                    3 $CellContext`b1^2 $CellContext`\[Theta])/
                   4 - (3 $CellContext`b1 $CellContext`b2 \
$CellContext`\[Beta] $CellContext`\[Theta])/
                   2 - (3 $CellContext`b2^2 $CellContext`\[Beta]^2 \
$CellContext`\[Theta])/4 + 
                   2 $CellContext`\[Theta]^3) ((-5) (-$CellContext`b1/
                    2 - ($CellContext`b2 $CellContext`\[Beta])/
                    2) ($CellContext`b1/
                    2 + ($CellContext`b2 $CellContext`\[Beta])/
                    2) $CellContext`\[Theta] + 
                   4 $CellContext`\[Theta] (1 + 
                    25 $CellContext`\[Theta]^2)) - (-$CellContext`b1/
                   2 - ($CellContext`b2 $CellContext`\[Beta])/
                  2) ((-$CellContext`b1/
                    2 - ($CellContext`b2 $CellContext`\[Beta])/
                    2)^2 ($CellContext`b1/
                    2 + ($CellContext`b2 $CellContext`\[Beta])/
                    2)^2 $CellContext`\[Theta] (-1 + (-$CellContext`b1/
                    2 - ($CellContext`b2 $CellContext`\[Beta])/2)^2 - 
                    25 $CellContext`\[Theta]^2) + (
                    2 $CellContext`\[Theta] - (
                    3 $CellContext`b1^2 $CellContext`\[Theta])/
                    4 - (3 $CellContext`b1 $CellContext`b2 $CellContext`\
\[Beta] $CellContext`\[Theta])/
                    2 - (3 $CellContext`b2^2 $CellContext`\[Beta]^2 \
$CellContext`\[Theta])/4 + 
                    2 $CellContext`\[Theta]^3) ((-$CellContext`b1/
                    2 - ($CellContext`b2 $CellContext`\[Beta])/
                    2) ($CellContext`b1/
                    2 + ($CellContext`b2 $CellContext`\[Beta])/
                    2) (-1 + (-$CellContext`b1/
                    2 - ($CellContext`b2 $CellContext`\[Beta])/2)^2 - 
                    25 $CellContext`\[Theta]^2) - 
                    6 $CellContext`\[Theta]^2 (-1 + (-$CellContext`b1/
                    2 - ($CellContext`b2 $CellContext`\[Beta])/2)^2 - 
                    25 $CellContext`\[Theta]^2))))) - (-$CellContext`b1/
                2 - ($CellContext`b2 $CellContext`\[Beta])/
               2) (($CellContext`b1/
                   2 + ($CellContext`b2 $CellContext`\[Beta])/
                   2)^2 $CellContext`\[Theta] (-((-$CellContext`b1/
                    2 - ($CellContext`b2 $CellContext`\[Beta])/2) (
                    1 - ($CellContext`b1/
                    2 + ($CellContext`b2 $CellContext`\[Beta])/2)^2)) - 
                 2 ($CellContext`b1/
                   2 + ($CellContext`b2 $CellContext`\[Beta])/
                   2) $CellContext`\[Theta]^2) - ($CellContext`b1/
                 2 + ($CellContext`b2 $CellContext`\[Beta])/2) (
                1 - ($CellContext`b1/
                  2 + ($CellContext`b2 $CellContext`\[Beta])/2)^2) (
                2 $CellContext`\[Theta] - (
                 3 $CellContext`b1^2 $CellContext`\[Theta])/
                4 - (3 $CellContext`b1 $CellContext`b2 $CellContext`\[Beta] \
$CellContext`\[Theta])/
                2 - (3 $CellContext`b2^2 $CellContext`\[Beta]^2 $CellContext`\
\[Theta])/4 + 2 $CellContext`\[Theta]^3)) (
               2 $CellContext`\[Theta] (
                 2 $CellContext`\[Theta] - (
                  3 $CellContext`b1^2 $CellContext`\[Theta])/
                 4 - (3 $CellContext`b1 $CellContext`b2 $CellContext`\[Beta] \
$CellContext`\[Theta])/
                 2 - (3 $CellContext`b2^2 $CellContext`\[Beta]^2 \
$CellContext`\[Theta])/4 + 2 $CellContext`\[Theta]^3) (
                 1 - (-$CellContext`b1/
                   2 - ($CellContext`b2 $CellContext`\[Beta])/2)^2 + 
                 25 $CellContext`\[Theta]^2 - ($CellContext`b1/
                    2 + ($CellContext`b2 $CellContext`\[Beta])/2)^2 (1 + 
                  25 $CellContext`\[Theta]^2)) + 
               3 $CellContext`\[Theta] ((-$CellContext`b1/
                    2 - ($CellContext`b2 $CellContext`\[Beta])/
                    2)^2 ($CellContext`b1/
                    2 + ($CellContext`b2 $CellContext`\[Beta])/
                    2)^2 $CellContext`\[Theta] (-1 + (-$CellContext`b1/
                    2 - ($CellContext`b2 $CellContext`\[Beta])/2)^2 - 
                   25 $CellContext`\[Theta]^2) + (
                   2 $CellContext`\[Theta] - (
                    3 $CellContext`b1^2 $CellContext`\[Theta])/
                   4 - (3 $CellContext`b1 $CellContext`b2 \
$CellContext`\[Beta] $CellContext`\[Theta])/
                   2 - (3 $CellContext`b2^2 $CellContext`\[Beta]^2 \
$CellContext`\[Theta])/4 + 
                   2 $CellContext`\[Theta]^3) ((-$CellContext`b1/
                    2 - ($CellContext`b2 $CellContext`\[Beta])/
                    2) ($CellContext`b1/
                    2 + ($CellContext`b2 $CellContext`\[Beta])/
                    2) (-1 + (-$CellContext`b1/
                    2 - ($CellContext`b2 $CellContext`\[Beta])/2)^2 - 
                    25 $CellContext`\[Theta]^2) - 
                   6 $CellContext`\[Theta]^2 (-1 + (-$CellContext`b1/
                    2 - ($CellContext`b2 $CellContext`\[Beta])/2)^2 - 
                    25 $CellContext`\[Theta]^2))))) (-((-((
                    2 (-$CellContext`b1/
                    2 - ($CellContext`b2 $CellContext`\[Beta])/
                    2) $CellContext`\[Theta] - ($CellContext`b1/
                    2 + ($CellContext`b2 $CellContext`\[Beta])/
                    2) $CellContext`\[Theta]) (-((-$CellContext`b1/
                    2 - ($CellContext`b2 $CellContext`\[Beta])/2) (
                    1 - ($CellContext`b1/
                    2 + ($CellContext`b2 $CellContext`\[Beta])/2)^2)) - 
                    2 ($CellContext`b1/
                    2 + ($CellContext`b2 $CellContext`\[Beta])/
                    2) $CellContext`\[Theta]^2)) + (-1 + ($CellContext`b1/
                    2 + ($CellContext`b2 $CellContext`\[Beta])/2)^2 - 
                   4 $CellContext`\[Theta]^2) (
                   2 $CellContext`\[Theta] - (
                    3 $CellContext`b1^2 $CellContext`\[Theta])/
                   4 - (3 $CellContext`b1 $CellContext`b2 \
$CellContext`\[Beta] $CellContext`\[Theta])/
                   2 - (3 $CellContext`b2^2 $CellContext`\[Beta]^2 \
$CellContext`\[Theta])/4 + 2 $CellContext`\[Theta]^3) - ($CellContext`b1/
                   2 + ($CellContext`b2 $CellContext`\[Beta])/
                   2) (($CellContext`b1/
                    2 + ($CellContext`b2 $CellContext`\[Beta])/
                    2)^2 $CellContext`\[Theta] (-((-$CellContext`b1/
                    2 - ($CellContext`b2 $CellContext`\[Beta])/2) (
                    1 - ($CellContext`b1/
                    2 + ($CellContext`b2 $CellContext`\[Beta])/2)^2)) - 
                    2 ($CellContext`b1/
                    2 + ($CellContext`b2 $CellContext`\[Beta])/
                    2) $CellContext`\[Theta]^2) - ($CellContext`b1/
                    2 + ($CellContext`b2 $CellContext`\[Beta])/2) (
                   1 - ($CellContext`b1/
                    2 + ($CellContext`b2 $CellContext`\[Beta])/2)^2) (
                   2 $CellContext`\[Theta] - (
                    3 $CellContext`b1^2 $CellContext`\[Theta])/
                   4 - (3 $CellContext`b1 $CellContext`b2 \
$CellContext`\[Beta] $CellContext`\[Theta])/
                   2 - (3 $CellContext`b2^2 $CellContext`\[Beta]^2 \
$CellContext`\[Theta])/4 + 2 $CellContext`\[Theta]^3))) (
                 2 ($CellContext`b1/
                    2 + ($CellContext`b2 $CellContext`\[Beta])/
                    2) $CellContext`\[Theta] ((-$CellContext`b1/
                    2 - ($CellContext`b2 $CellContext`\[Beta])/2) (
                    1 - ($CellContext`b1/
                    2 + ($CellContext`b2 $CellContext`\[Beta])/2)^2) + 
                   20 ($CellContext`b1/
                    2 + ($CellContext`b2 $CellContext`\[Beta])/
                    2) $CellContext`\[Theta]^2) (
                   2 $CellContext`\[Theta] - (
                    3 $CellContext`b1^2 $CellContext`\[Theta])/
                   4 - (3 $CellContext`b1 $CellContext`b2 \
$CellContext`\[Beta] $CellContext`\[Theta])/
                   2 - (3 $CellContext`b2^2 $CellContext`\[Beta]^2 \
$CellContext`\[Theta])/4 + 2 $CellContext`\[Theta]^3) - (-$CellContext`b1/
                   2 - ($CellContext`b2 $CellContext`\[Beta])/
                  2) ((-$CellContext`b1/
                    2 - ($CellContext`b2 $CellContext`\[Beta])/
                    2)^2 ($CellContext`b1/
                    2 + ($CellContext`b2 $CellContext`\[Beta])/
                    2)^2 $CellContext`\[Theta] (
                    4 (-$CellContext`b1/
                    2 - ($CellContext`b2 $CellContext`\[Beta])/
                    2) $CellContext`\[Theta] - 
                    5 ($CellContext`b1/
                    2 + ($CellContext`b2 $CellContext`\[Beta])/
                    2) $CellContext`\[Theta]) + (
                    2 $CellContext`\[Theta] - (
                    3 $CellContext`b1^2 $CellContext`\[Theta])/
                    4 - (3 $CellContext`b1 $CellContext`b2 $CellContext`\
\[Beta] $CellContext`\[Theta])/
                    2 - (3 $CellContext`b2^2 $CellContext`\[Beta]^2 \
$CellContext`\[Theta])/4 + 
                    2 $CellContext`\[Theta]^3) ((-$CellContext`b1/
                    2 - ($CellContext`b2 $CellContext`\[Beta])/
                    2) ($CellContext`b1/
                    2 + ($CellContext`b2 $CellContext`\[Beta])/2) (
                    4 (-$CellContext`b1/
                    2 - ($CellContext`b2 $CellContext`\[Beta])/
                    2) $CellContext`\[Theta] - 
                    5 ($CellContext`b1/
                    2 + ($CellContext`b2 $CellContext`\[Beta])/
                    2) $CellContext`\[Theta]) + 
                    2 $CellContext`\[Theta] ((-$CellContext`b1/
                    2 - ($CellContext`b2 $CellContext`\[Beta])/
                    2)^2 ($CellContext`b1/
                    2 + ($CellContext`b2 $CellContext`\[Beta])/2) - 
                    3 $CellContext`\[Theta] (
                    4 (-$CellContext`b1/
                    2 - ($CellContext`b2 $CellContext`\[Beta])/
                    2) $CellContext`\[Theta] - 
                    5 ($CellContext`b1/
                    2 + ($CellContext`b2 $CellContext`\[Beta])/
                    2) $CellContext`\[Theta])))))) - (-$CellContext`b1/
                2 - ($CellContext`b2 $CellContext`\[Beta])/
               2) (($CellContext`b1/
                   2 + ($CellContext`b2 $CellContext`\[Beta])/
                   2)^2 $CellContext`\[Theta] (-((-$CellContext`b1/
                    2 - ($CellContext`b2 $CellContext`\[Beta])/2) (
                    1 - ($CellContext`b1/
                    2 + ($CellContext`b2 $CellContext`\[Beta])/2)^2)) - 
                 2 ($CellContext`b1/
                   2 + ($CellContext`b2 $CellContext`\[Beta])/
                   2) $CellContext`\[Theta]^2) - ($CellContext`b1/
                 2 + ($CellContext`b2 $CellContext`\[Beta])/2) (
                1 - ($CellContext`b1/
                  2 + ($CellContext`b2 $CellContext`\[Beta])/2)^2) (
                2 $CellContext`\[Theta] - (
                 3 $CellContext`b1^2 $CellContext`\[Theta])/
                4 - (3 $CellContext`b1 $CellContext`b2 $CellContext`\[Beta] \
$CellContext`\[Theta])/
                2 - (3 $CellContext`b2^2 $CellContext`\[Beta]^2 $CellContext`\
\[Theta])/4 + 2 $CellContext`\[Theta]^3)) (-((-$CellContext`b1/
                    2 - ($CellContext`b2 $CellContext`\[Beta])/2)^2 (
                  4 (-$CellContext`b1/
                    2 - ($CellContext`b2 $CellContext`\[Beta])/
                    2) $CellContext`\[Theta] - 
                  5 ($CellContext`b1/
                    2 + ($CellContext`b2 $CellContext`\[Beta])/
                    2) $CellContext`\[Theta]) (
                  2 (-$CellContext`b1/
                    2 - ($CellContext`b2 $CellContext`\[Beta])/
                    2) $CellContext`\[Theta] - ($CellContext`b1/
                    2 + ($CellContext`b2 $CellContext`\[Beta])/
                    2) $CellContext`\[Theta])) + (-$CellContext`b1/
                  2 - ($CellContext`b2 $CellContext`\[Beta])/2) (
                 4 (-$CellContext`b1/
                    2 - ($CellContext`b2 $CellContext`\[Beta])/
                   2) $CellContext`\[Theta] - 
                 5 ($CellContext`b1/
                   2 + ($CellContext`b2 $CellContext`\[Beta])/
                   2) $CellContext`\[Theta]) (
                 2 $CellContext`\[Theta] - (
                  3 $CellContext`b1^2 $CellContext`\[Theta])/
                 4 - (3 $CellContext`b1 $CellContext`b2 $CellContext`\[Beta] \
$CellContext`\[Theta])/
                 2 - (3 $CellContext`b2^2 $CellContext`\[Beta]^2 \
$CellContext`\[Theta])/4 + 2 $CellContext`\[Theta]^3) - ($CellContext`b1/
                 2 + ($CellContext`b2 $CellContext`\[Beta])/
                 2) ((-$CellContext`b1/
                    2 - ($CellContext`b2 $CellContext`\[Beta])/
                   2)^2 ($CellContext`b1/
                    2 + ($CellContext`b2 $CellContext`\[Beta])/
                    2)^2 $CellContext`\[Theta] (
                  4 (-$CellContext`b1/
                    2 - ($CellContext`b2 $CellContext`\[Beta])/
                    2) $CellContext`\[Theta] - 
                  5 ($CellContext`b1/
                    2 + ($CellContext`b2 $CellContext`\[Beta])/
                    2) $CellContext`\[Theta]) + (
                  2 $CellContext`\[Theta] - (
                   3 $CellContext`b1^2 $CellContext`\[Theta])/
                  4 - (3 $CellContext`b1 $CellContext`b2 $CellContext`\[Beta] \
$CellContext`\[Theta])/
                  2 - (3 $CellContext`b2^2 $CellContext`\[Beta]^2 \
$CellContext`\[Theta])/4 + 
                  2 $CellContext`\[Theta]^3) ((-$CellContext`b1/
                    2 - ($CellContext`b2 $CellContext`\[Beta])/
                    2) ($CellContext`b1/
                    2 + ($CellContext`b2 $CellContext`\[Beta])/2) (
                    4 (-$CellContext`b1/
                    2 - ($CellContext`b2 $CellContext`\[Beta])/
                    2) $CellContext`\[Theta] - 
                    5 ($CellContext`b1/
                    2 + ($CellContext`b2 $CellContext`\[Beta])/
                    2) $CellContext`\[Theta]) + 
                  2 $CellContext`\[Theta] ((-$CellContext`b1/
                    2 - ($CellContext`b2 $CellContext`\[Beta])/
                    2)^2 ($CellContext`b1/
                    2 + ($CellContext`b2 $CellContext`\[Beta])/2) - 
                    3 $CellContext`\[Theta] (
                    4 (-$CellContext`b1/
                    2 - ($CellContext`b2 $CellContext`\[Beta])/
                    2) $CellContext`\[Theta] - 
                    5 ($CellContext`b1/
                    2 + ($CellContext`b2 $CellContext`\[Beta])/
                    2) $CellContext`\[Theta]))))))) + (-((-((
                   2 (-$CellContext`b1/
                    2 - ($CellContext`b2 $CellContext`\[Beta])/
                    2) $CellContext`\[Theta] - ($CellContext`b1/
                    2 + ($CellContext`b2 $CellContext`\[Beta])/
                    2) $CellContext`\[Theta]) (-((-$CellContext`b1/
                    2 - ($CellContext`b2 $CellContext`\[Beta])/2) (
                    1 - ($CellContext`b1/
                    2 + ($CellContext`b2 $CellContext`\[Beta])/2)^2)) - 
                   2 ($CellContext`b1/
                    2 + ($CellContext`b2 $CellContext`\[Beta])/
                    2) $CellContext`\[Theta]^2)) + (-1 + ($CellContext`b1/
                    2 + ($CellContext`b2 $CellContext`\[Beta])/2)^2 - 
                  4 $CellContext`\[Theta]^2) (
                  2 $CellContext`\[Theta] - (
                   3 $CellContext`b1^2 $CellContext`\[Theta])/
                  4 - (3 $CellContext`b1 $CellContext`b2 $CellContext`\[Beta] \
$CellContext`\[Theta])/
                  2 - (3 $CellContext`b2^2 $CellContext`\[Beta]^2 \
$CellContext`\[Theta])/4 + 2 $CellContext`\[Theta]^3) - ($CellContext`b1/
                  2 + ($CellContext`b2 $CellContext`\[Beta])/
                  2) (($CellContext`b1/
                    2 + ($CellContext`b2 $CellContext`\[Beta])/
                    2)^2 $CellContext`\[Theta] (-((-$CellContext`b1/
                    2 - ($CellContext`b2 $CellContext`\[Beta])/2) (
                    1 - ($CellContext`b1/
                    2 + ($CellContext`b2 $CellContext`\[Beta])/2)^2)) - 
                   2 ($CellContext`b1/
                    2 + ($CellContext`b2 $CellContext`\[Beta])/
                    2) $CellContext`\[Theta]^2) - ($CellContext`b1/
                   2 + ($CellContext`b2 $CellContext`\[Beta])/2) (
                  1 - ($CellContext`b1/
                    2 + ($CellContext`b2 $CellContext`\[Beta])/2)^2) (
                  2 $CellContext`\[Theta] - (
                   3 $CellContext`b1^2 $CellContext`\[Theta])/
                  4 - (3 $CellContext`b1 $CellContext`b2 $CellContext`\[Beta] \
$CellContext`\[Theta])/
                  2 - (3 $CellContext`b2^2 $CellContext`\[Beta]^2 \
$CellContext`\[Theta])/4 + 2 $CellContext`\[Theta]^3))) (
                2 ($CellContext`b1/2 + ($CellContext`b2 $CellContext`\[Beta])/
                   2) $CellContext`\[Theta] (
                  2 $CellContext`\[Theta] - (
                   3 $CellContext`b1^2 $CellContext`\[Theta])/
                  4 - (3 $CellContext`b1 $CellContext`b2 $CellContext`\[Beta] \
$CellContext`\[Theta])/
                  2 - (3 $CellContext`b2^2 $CellContext`\[Beta]^2 \
$CellContext`\[Theta])/4 + 
                  2 $CellContext`\[Theta]^3) ((-5) (-$CellContext`b1/
                    2 - ($CellContext`b2 $CellContext`\[Beta])/
                    2) ($CellContext`b1/
                    2 + ($CellContext`b2 $CellContext`\[Beta])/
                    2) $CellContext`\[Theta] + 
                  4 $CellContext`\[Theta] (1 + 
                    25 $CellContext`\[Theta]^2)) - (-$CellContext`b1/
                  2 - ($CellContext`b2 $CellContext`\[Beta])/
                 2) ((-$CellContext`b1/
                    2 - ($CellContext`b2 $CellContext`\[Beta])/
                    2)^2 ($CellContext`b1/
                    2 + ($CellContext`b2 $CellContext`\[Beta])/
                    2)^2 $CellContext`\[Theta] (-1 + (-$CellContext`b1/
                    2 - ($CellContext`b2 $CellContext`\[Beta])/2)^2 - 
                   25 $CellContext`\[Theta]^2) + (
                   2 $CellContext`\[Theta] - (
                    3 $CellContext`b1^2 $CellContext`\[Theta])/
                   4 - (3 $CellContext`b1 $CellContext`b2 \
$CellContext`\[Beta] $CellContext`\[Theta])/
                   2 - (3 $CellContext`b2^2 $CellContext`\[Beta]^2 \
$CellContext`\[Theta])/4 + 
                   2 $CellContext`\[Theta]^3) ((-$CellContext`b1/
                    2 - ($CellContext`b2 $CellContext`\[Beta])/
                    2) ($CellContext`b1/
                    2 + ($CellContext`b2 $CellContext`\[Beta])/
                    2) (-1 + (-$CellContext`b1/
                    2 - ($CellContext`b2 $CellContext`\[Beta])/2)^2 - 
                    25 $CellContext`\[Theta]^2) - 
                   6 $CellContext`\[Theta]^2 (-1 + (-$CellContext`b1/
                    2 - ($CellContext`b2 $CellContext`\[Beta])/2)^2 - 
                    25 $CellContext`\[Theta]^2))))) - (-$CellContext`b1/
               2 - ($CellContext`b2 $CellContext`\[Beta])/
              2) (($CellContext`b1/2 + ($CellContext`b2 $CellContext`\[Beta])/
                  2)^2 $CellContext`\[Theta] (-((-$CellContext`b1/
                    2 - ($CellContext`b2 $CellContext`\[Beta])/2) (
                   1 - ($CellContext`b1/
                    2 + ($CellContext`b2 $CellContext`\[Beta])/2)^2)) - 
                2 ($CellContext`b1/2 + ($CellContext`b2 $CellContext`\[Beta])/
                  2) $CellContext`\[Theta]^2) - ($CellContext`b1/
                2 + ($CellContext`b2 $CellContext`\[Beta])/2) (
               1 - ($CellContext`b1/
                 2 + ($CellContext`b2 $CellContext`\[Beta])/2)^2) (
               2 $CellContext`\[Theta] - (
                3 $CellContext`b1^2 $CellContext`\[Theta])/
               4 - (3 $CellContext`b1 $CellContext`b2 $CellContext`\[Beta] \
$CellContext`\[Theta])/
               2 - (3 $CellContext`b2^2 $CellContext`\[Beta]^2 $CellContext`\
\[Theta])/4 + 2 $CellContext`\[Theta]^3)) (-((-$CellContext`b1/
                   2 - ($CellContext`b2 $CellContext`\[Beta])/2)^2 (
                 2 (-$CellContext`b1/
                    2 - ($CellContext`b2 $CellContext`\[Beta])/
                   2) $CellContext`\[Theta] - ($CellContext`b1/
                   2 + ($CellContext`b2 $CellContext`\[Beta])/
                   2) $CellContext`\[Theta]) (-1 + (-$CellContext`b1/
                    2 - ($CellContext`b2 $CellContext`\[Beta])/2)^2 - 
                 25 $CellContext`\[Theta]^2)) + (-$CellContext`b1/
                 2 - ($CellContext`b2 $CellContext`\[Beta])/
                2) (-1 + (-$CellContext`b1/
                   2 - ($CellContext`b2 $CellContext`\[Beta])/2)^2 - 
                25 $CellContext`\[Theta]^2) (
                2 $CellContext`\[Theta] - (
                 3 $CellContext`b1^2 $CellContext`\[Theta])/
                4 - (3 $CellContext`b1 $CellContext`b2 $CellContext`\[Beta] \
$CellContext`\[Theta])/
                2 - (3 $CellContext`b2^2 $CellContext`\[Beta]^2 $CellContext`\
\[Theta])/4 + 2 $CellContext`\[Theta]^3) - ($CellContext`b1/
                2 + ($CellContext`b2 $CellContext`\[Beta])/
                2) ((-$CellContext`b1/
                   2 - ($CellContext`b2 $CellContext`\[Beta])/
                  2)^2 ($CellContext`b1/
                   2 + ($CellContext`b2 $CellContext`\[Beta])/
                   2)^2 $CellContext`\[Theta] (-1 + (-$CellContext`b1/
                    2 - ($CellContext`b2 $CellContext`\[Beta])/2)^2 - 
                 25 $CellContext`\[Theta]^2) + (
                 2 $CellContext`\[Theta] - (
                  3 $CellContext`b1^2 $CellContext`\[Theta])/
                 4 - (3 $CellContext`b1 $CellContext`b2 $CellContext`\[Beta] \
$CellContext`\[Theta])/
                 2 - (3 $CellContext`b2^2 $CellContext`\[Beta]^2 \
$CellContext`\[Theta])/4 + 
                 2 $CellContext`\[Theta]^3) ((-$CellContext`b1/
                    2 - ($CellContext`b2 $CellContext`\[Beta])/
                   2) ($CellContext`b1/
                    2 + ($CellContext`b2 $CellContext`\[Beta])/
                    2) (-1 + (-$CellContext`b1/
                    2 - ($CellContext`b2 $CellContext`\[Beta])/2)^2 - 
                   25 $CellContext`\[Theta]^2) - 
                 6 $CellContext`\[Theta]^2 (-1 + (-$CellContext`b1/
                    2 - ($CellContext`b2 $CellContext`\[Beta])/2)^2 - 
                  25 $CellContext`\[Theta]^2))))) (-((
                2 (-$CellContext`b1/
                   2 - ($CellContext`b2 $CellContext`\[Beta])/
                  2) $CellContext`\[Theta] (
                  2 $CellContext`\[Theta] - (
                   3 $CellContext`b1^2 $CellContext`\[Theta])/
                  4 - (3 $CellContext`b1 $CellContext`b2 $CellContext`\[Beta] \
$CellContext`\[Theta])/
                  2 - (3 $CellContext`b2^2 $CellContext`\[Beta]^2 \
$CellContext`\[Theta])/4 + 2 $CellContext`\[Theta]^3) + 
                3 $CellContext`\[Theta] (($CellContext`b1/
                    2 + ($CellContext`b2 $CellContext`\[Beta])/
                    2)^2 $CellContext`\[Theta] (-((-$CellContext`b1/
                    2 - ($CellContext`b2 $CellContext`\[Beta])/2) (
                    1 - ($CellContext`b1/
                    2 + ($CellContext`b2 $CellContext`\[Beta])/2)^2)) - 
                    2 ($CellContext`b1/
                    2 + ($CellContext`b2 $CellContext`\[Beta])/
                    2) $CellContext`\[Theta]^2) - ($CellContext`b1/
                    2 + ($CellContext`b2 $CellContext`\[Beta])/2) (
                   1 - ($CellContext`b1/
                    2 + ($CellContext`b2 $CellContext`\[Beta])/2)^2) (
                   2 $CellContext`\[Theta] - (
                    3 $CellContext`b1^2 $CellContext`\[Theta])/
                   4 - (3 $CellContext`b1 $CellContext`b2 \
$CellContext`\[Beta] $CellContext`\[Theta])/
                   2 - (3 $CellContext`b2^2 $CellContext`\[Beta]^2 \
$CellContext`\[Theta])/4 + 2 $CellContext`\[Theta]^3))) (
                2 ($CellContext`b1/2 + ($CellContext`b2 $CellContext`\[Beta])/
                   2) $CellContext`\[Theta] ((-$CellContext`b1/
                    2 - ($CellContext`b2 $CellContext`\[Beta])/2) (
                    1 - ($CellContext`b1/
                    2 + ($CellContext`b2 $CellContext`\[Beta])/2)^2) + 
                  20 ($CellContext`b1/
                    2 + ($CellContext`b2 $CellContext`\[Beta])/
                    2) $CellContext`\[Theta]^2) (
                  2 $CellContext`\[Theta] - (
                   3 $CellContext`b1^2 $CellContext`\[Theta])/
                  4 - (3 $CellContext`b1 $CellContext`b2 $CellContext`\[Beta] \
$CellContext`\[Theta])/
                  2 - (3 $CellContext`b2^2 $CellContext`\[Beta]^2 \
$CellContext`\[Theta])/4 + 2 $CellContext`\[Theta]^3) - (-$CellContext`b1/
                  2 - ($CellContext`b2 $CellContext`\[Beta])/
                 2) ((-$CellContext`b1/
                    2 - ($CellContext`b2 $CellContext`\[Beta])/
                    2)^2 ($CellContext`b1/
                    2 + ($CellContext`b2 $CellContext`\[Beta])/
                    2)^2 $CellContext`\[Theta] (
                   4 (-$CellContext`b1/
                    2 - ($CellContext`b2 $CellContext`\[Beta])/
                    2) $CellContext`\[Theta] - 
                   5 ($CellContext`b1/
                    2 + ($CellContext`b2 $CellContext`\[Beta])/
                    2) $CellContext`\[Theta]) + (
                   2 $CellContext`\[Theta] - (
                    3 $CellContext`b1^2 $CellContext`\[Theta])/
                   4 - (3 $CellContext`b1 $CellContext`b2 \
$CellContext`\[Beta] $CellContext`\[Theta])/
                   2 - (
                    3 $CellContext`b2^2 $CellContext`\[Beta]^2 $CellContext`\
\[Theta])/4 + 2 $CellContext`\[Theta]^3) ((-$CellContext`b1/
                    2 - ($CellContext`b2 $CellContext`\[Beta])/
                    2) ($CellContext`b1/
                    2 + ($CellContext`b2 $CellContext`\[Beta])/2) (
                    4 (-$CellContext`b1/
                    2 - ($CellContext`b2 $CellContext`\[Beta])/
                    2) $CellContext`\[Theta] - 
                    5 ($CellContext`b1/
                    2 + ($CellContext`b2 $CellContext`\[Beta])/
                    2) $CellContext`\[Theta]) + 
                   2 $CellContext`\[Theta] ((-$CellContext`b1/
                    2 - ($CellContext`b2 $CellContext`\[Beta])/
                    2)^2 ($CellContext`b1/
                    2 + ($CellContext`b2 $CellContext`\[Beta])/2) - 
                    3 $CellContext`\[Theta] (
                    4 (-$CellContext`b1/
                    2 - ($CellContext`b2 $CellContext`\[Beta])/
                    2) $CellContext`\[Theta] - 
                    5 ($CellContext`b1/
                    2 + ($CellContext`b2 $CellContext`\[Beta])/
                    2) $CellContext`\[Theta])))))) - (-$CellContext`b1/
               2 - ($CellContext`b2 $CellContext`\[Beta])/
              2) (($CellContext`b1/2 + ($CellContext`b2 $CellContext`\[Beta])/
                  2)^2 $CellContext`\[Theta] (-((-$CellContext`b1/
                    2 - ($CellContext`b2 $CellContext`\[Beta])/2) (
                   1 - ($CellContext`b1/
                    2 + ($CellContext`b2 $CellContext`\[Beta])/2)^2)) - 
                2 ($CellContext`b1/2 + ($CellContext`b2 $CellContext`\[Beta])/
                  2) $CellContext`\[Theta]^2) - ($CellContext`b1/
                2 + ($CellContext`b2 $CellContext`\[Beta])/2) (
               1 - ($CellContext`b1/
                 2 + ($CellContext`b2 $CellContext`\[Beta])/2)^2) (
               2 $CellContext`\[Theta] - (
                3 $CellContext`b1^2 $CellContext`\[Theta])/
               4 - (3 $CellContext`b1 $CellContext`b2 $CellContext`\[Beta] \
$CellContext`\[Theta])/
               2 - (3 $CellContext`b2^2 $CellContext`\[Beta]^2 $CellContext`\
\[Theta])/4 + 2 $CellContext`\[Theta]^3)) (
              2 $CellContext`\[Theta] ((-4) (-$CellContext`b1/
                   2 - ($CellContext`b2 $CellContext`\[Beta])/
                  2) $CellContext`\[Theta] + 
                5 ($CellContext`b1/2 + ($CellContext`b2 $CellContext`\[Beta])/
                   2) $CellContext`\[Theta] - 
                5 ($CellContext`b1/2 + ($CellContext`b2 $CellContext`\[Beta])/
                   2)^3 $CellContext`\[Theta]) (
                2 $CellContext`\[Theta] - (
                 3 $CellContext`b1^2 $CellContext`\[Theta])/
                4 - (3 $CellContext`b1 $CellContext`b2 $CellContext`\[Beta] \
$CellContext`\[Theta])/
                2 - (3 $CellContext`b2^2 $CellContext`\[Beta]^2 $CellContext`\
\[Theta])/4 + 2 $CellContext`\[Theta]^3) + 
              3 $CellContext`\[Theta] ((-$CellContext`b1/
                    2 - ($CellContext`b2 $CellContext`\[Beta])/
                   2)^2 ($CellContext`b1/
                    2 + ($CellContext`b2 $CellContext`\[Beta])/
                    2)^2 $CellContext`\[Theta] (
                  4 (-$CellContext`b1/
                    2 - ($CellContext`b2 $CellContext`\[Beta])/
                    2) $CellContext`\[Theta] - 
                  5 ($CellContext`b1/
                    2 + ($CellContext`b2 $CellContext`\[Beta])/
                    2) $CellContext`\[Theta]) + (
                  2 $CellContext`\[Theta] - (
                   3 $CellContext`b1^2 $CellContext`\[Theta])/
                  4 - (3 $CellContext`b1 $CellContext`b2 $CellContext`\[Beta] \
$CellContext`\[Theta])/
                  2 - (3 $CellContext`b2^2 $CellContext`\[Beta]^2 \
$CellContext`\[Theta])/4 + 
                  2 $CellContext`\[Theta]^3) ((-$CellContext`b1/
                    2 - ($CellContext`b2 $CellContext`\[Beta])/
                    2) ($CellContext`b1/
                    2 + ($CellContext`b2 $CellContext`\[Beta])/2) (
                    4 (-$CellContext`b1/
                    2 - ($CellContext`b2 $CellContext`\[Beta])/
                    2) $CellContext`\[Theta] - 
                    5 ($CellContext`b1/
                    2 + ($CellContext`b2 $CellContext`\[Beta])/
                    2) $CellContext`\[Theta]) + 
                  2 $CellContext`\[Theta] ((-$CellContext`b1/
                    2 - ($CellContext`b2 $CellContext`\[Beta])/
                    2)^2 ($CellContext`b1/
                    2 + ($CellContext`b2 $CellContext`\[Beta])/2) - 
                    3 $CellContext`\[Theta] (
                    4 (-$CellContext`b1/
                    2 - ($CellContext`b2 $CellContext`\[Beta])/
                    2) $CellContext`\[Theta] - 
                    5 ($CellContext`b1/
                    2 + ($CellContext`b2 $CellContext`\[Beta])/
                    2) $CellContext`\[Theta])))))))), 
         Subscript[$CellContext`a, 3][
           Pattern[$CellContext`\[Theta], 
            Blank[]], 
           Pattern[$CellContext`\[Beta], 
            Blank[]], 
           Pattern[$CellContext`a1, 
            Blank[]], 
           Pattern[$CellContext`b1, 
            Blank[]], 
           Pattern[$CellContext`a2, 
            Blank[]], 
           Pattern[$CellContext`b2, 
            Blank[]]] = (
           6 $CellContext`\[Theta] ((-128) $CellContext`a1 $CellContext`b1^2 + 
            80 $CellContext`a1 $CellContext`b1^4 - 
            24 $CellContext`a1 $CellContext`b1^6 + 
            3 $CellContext`a1 $CellContext`b1^8 - 
            128 $CellContext`a2 $CellContext`b1^2 $CellContext`\[Beta] + 
            80 $CellContext`a2 $CellContext`b1^4 $CellContext`\[Beta] - 
            24 $CellContext`a2 $CellContext`b1^6 $CellContext`\[Beta] + 
            3 $CellContext`a2 $CellContext`b1^8 $CellContext`\[Beta] - 
            256 $CellContext`a1 $CellContext`b1 $CellContext`b2 $CellContext`\
\[Beta] + 
            320 $CellContext`a1 $CellContext`b1^3 $CellContext`b2 \
$CellContext`\[Beta] - 
            144 $CellContext`a1 $CellContext`b1^5 $CellContext`b2 \
$CellContext`\[Beta] + 
            24 $CellContext`a1 $CellContext`b1^7 $CellContext`b2 \
$CellContext`\[Beta] - 
            256 $CellContext`a2 $CellContext`b1 $CellContext`b2 $CellContext`\
\[Beta]^2 + 
            320 $CellContext`a2 $CellContext`b1^3 $CellContext`b2 \
$CellContext`\[Beta]^2 - 
            144 $CellContext`a2 $CellContext`b1^5 $CellContext`b2 \
$CellContext`\[Beta]^2 + 
            24 $CellContext`a2 $CellContext`b1^7 $CellContext`b2 \
$CellContext`\[Beta]^2 - 
            128 $CellContext`a1 $CellContext`b2^2 $CellContext`\[Beta]^2 + 
            480 $CellContext`a1 $CellContext`b1^2 $CellContext`b2^2 \
$CellContext`\[Beta]^2 - 
            360 $CellContext`a1 $CellContext`b1^4 $CellContext`b2^2 \
$CellContext`\[Beta]^2 + 
            84 $CellContext`a1 $CellContext`b1^6 $CellContext`b2^2 \
$CellContext`\[Beta]^2 - 
            128 $CellContext`a2 $CellContext`b2^2 $CellContext`\[Beta]^3 + 
            480 $CellContext`a2 $CellContext`b1^2 $CellContext`b2^2 \
$CellContext`\[Beta]^3 - 
            360 $CellContext`a2 $CellContext`b1^4 $CellContext`b2^2 \
$CellContext`\[Beta]^3 + 
            84 $CellContext`a2 $CellContext`b1^6 $CellContext`b2^2 \
$CellContext`\[Beta]^3 + 
            320 $CellContext`a1 $CellContext`b1 $CellContext`b2^3 \
$CellContext`\[Beta]^3 - 
            480 $CellContext`a1 $CellContext`b1^3 $CellContext`b2^3 \
$CellContext`\[Beta]^3 + 
            168 $CellContext`a1 $CellContext`b1^5 $CellContext`b2^3 \
$CellContext`\[Beta]^3 + 
            320 $CellContext`a2 $CellContext`b1 $CellContext`b2^3 \
$CellContext`\[Beta]^4 - 
            480 $CellContext`a2 $CellContext`b1^3 $CellContext`b2^3 \
$CellContext`\[Beta]^4 + 
            168 $CellContext`a2 $CellContext`b1^5 $CellContext`b2^3 \
$CellContext`\[Beta]^4 + 
            80 $CellContext`a1 $CellContext`b2^4 $CellContext`\[Beta]^4 - 
            360 $CellContext`a1 $CellContext`b1^2 $CellContext`b2^4 \
$CellContext`\[Beta]^4 + 
            210 $CellContext`a1 $CellContext`b1^4 $CellContext`b2^4 \
$CellContext`\[Beta]^4 + 
            80 $CellContext`a2 $CellContext`b2^4 $CellContext`\[Beta]^5 - 
            360 $CellContext`a2 $CellContext`b1^2 $CellContext`b2^4 \
$CellContext`\[Beta]^5 + 
            210 $CellContext`a2 $CellContext`b1^4 $CellContext`b2^4 \
$CellContext`\[Beta]^5 - 
            144 $CellContext`a1 $CellContext`b1 $CellContext`b2^5 \
$CellContext`\[Beta]^5 + 
            168 $CellContext`a1 $CellContext`b1^3 $CellContext`b2^5 \
$CellContext`\[Beta]^5 - 
            144 $CellContext`a2 $CellContext`b1 $CellContext`b2^5 \
$CellContext`\[Beta]^6 + 
            168 $CellContext`a2 $CellContext`b1^3 $CellContext`b2^5 \
$CellContext`\[Beta]^6 - 
            24 $CellContext`a1 $CellContext`b2^6 $CellContext`\[Beta]^6 + 
            84 $CellContext`a1 $CellContext`b1^2 $CellContext`b2^6 \
$CellContext`\[Beta]^6 - 
            24 $CellContext`a2 $CellContext`b2^6 $CellContext`\[Beta]^7 + 
            84 $CellContext`a2 $CellContext`b1^2 $CellContext`b2^6 \
$CellContext`\[Beta]^7 + 
            24 $CellContext`a1 $CellContext`b1 $CellContext`b2^7 \
$CellContext`\[Beta]^7 + 
            24 $CellContext`a2 $CellContext`b1 $CellContext`b2^7 \
$CellContext`\[Beta]^8 + 
            3 $CellContext`a1 $CellContext`b2^8 $CellContext`\[Beta]^8 + 
            3 $CellContext`a2 $CellContext`b2^8 $CellContext`\[Beta]^9 - 
            5120 $CellContext`a1 $CellContext`b1^2 $CellContext`\[Theta]^2 - 
            560 $CellContext`a1 $CellContext`b1^4 $CellContext`\[Theta]^2 + 
            368 $CellContext`a1 $CellContext`b1^6 $CellContext`\[Theta]^2 - 
            
            5120 $CellContext`a2 $CellContext`b1^2 $CellContext`\[Beta] \
$CellContext`\[Theta]^2 - 
            560 $CellContext`a2 $CellContext`b1^4 $CellContext`\[Beta] \
$CellContext`\[Theta]^2 + 
            368 $CellContext`a2 $CellContext`b1^6 $CellContext`\[Beta] \
$CellContext`\[Theta]^2 - 
            10240 $CellContext`a1 $CellContext`b1 $CellContext`b2 \
$CellContext`\[Beta] $CellContext`\[Theta]^2 - 
            2240 $CellContext`a1 $CellContext`b1^3 $CellContext`b2 \
$CellContext`\[Beta] $CellContext`\[Theta]^2 + 
            2208 $CellContext`a1 $CellContext`b1^5 $CellContext`b2 \
$CellContext`\[Beta] $CellContext`\[Theta]^2 - 
            10240 $CellContext`a2 $CellContext`b1 $CellContext`b2 \
$CellContext`\[Beta]^2 $CellContext`\[Theta]^2 - 
            2240 $CellContext`a2 $CellContext`b1^3 $CellContext`b2 \
$CellContext`\[Beta]^2 $CellContext`\[Theta]^2 + 
            2208 $CellContext`a2 $CellContext`b1^5 $CellContext`b2 \
$CellContext`\[Beta]^2 $CellContext`\[Theta]^2 - 
            5120 $CellContext`a1 $CellContext`b2^2 $CellContext`\[Beta]^2 \
$CellContext`\[Theta]^2 - 
            3360 $CellContext`a1 $CellContext`b1^2 $CellContext`b2^2 \
$CellContext`\[Beta]^2 $CellContext`\[Theta]^2 + 
            5520 $CellContext`a1 $CellContext`b1^4 $CellContext`b2^2 \
$CellContext`\[Beta]^2 $CellContext`\[Theta]^2 - 
            5120 $CellContext`a2 $CellContext`b2^2 $CellContext`\[Beta]^3 \
$CellContext`\[Theta]^2 - 
            3360 $CellContext`a2 $CellContext`b1^2 $CellContext`b2^2 \
$CellContext`\[Beta]^3 $CellContext`\[Theta]^2 + 
            5520 $CellContext`a2 $CellContext`b1^4 $CellContext`b2^2 \
$CellContext`\[Beta]^3 $CellContext`\[Theta]^2 - 
            2240 $CellContext`a1 $CellContext`b1 $CellContext`b2^3 \
$CellContext`\[Beta]^3 $CellContext`\[Theta]^2 + 
            7360 $CellContext`a1 $CellContext`b1^3 $CellContext`b2^3 \
$CellContext`\[Beta]^3 $CellContext`\[Theta]^2 - 
            2240 $CellContext`a2 $CellContext`b1 $CellContext`b2^3 \
$CellContext`\[Beta]^4 $CellContext`\[Theta]^2 + 
            7360 $CellContext`a2 $CellContext`b1^3 $CellContext`b2^3 \
$CellContext`\[Beta]^4 $CellContext`\[Theta]^2 - 
            560 $CellContext`a1 $CellContext`b2^4 $CellContext`\[Beta]^4 \
$CellContext`\[Theta]^2 + 
            5520 $CellContext`a1 $CellContext`b1^2 $CellContext`b2^4 \
$CellContext`\[Beta]^4 $CellContext`\[Theta]^2 - 
            560 $CellContext`a2 $CellContext`b2^4 $CellContext`\[Beta]^5 \
$CellContext`\[Theta]^2 + 
            5520 $CellContext`a2 $CellContext`b1^2 $CellContext`b2^4 \
$CellContext`\[Beta]^5 $CellContext`\[Theta]^2 + 
            2208 $CellContext`a1 $CellContext`b1 $CellContext`b2^5 \
$CellContext`\[Beta]^5 $CellContext`\[Theta]^2 + 
            2208 $CellContext`a2 $CellContext`b1 $CellContext`b2^5 \
$CellContext`\[Beta]^6 $CellContext`\[Theta]^2 + 
            368 $CellContext`a1 $CellContext`b2^6 $CellContext`\[Beta]^6 \
$CellContext`\[Theta]^2 + 
            368 $CellContext`a2 $CellContext`b2^6 $CellContext`\[Beta]^7 \
$CellContext`\[Theta]^2 - 
            45952 $CellContext`a1 $CellContext`b1^2 $CellContext`\[Theta]^4 + 
            10880 $CellContext`a1 $CellContext`b1^4 $CellContext`\[Theta]^4 - 
            45952 $CellContext`a2 $CellContext`b1^2 $CellContext`\[Beta] \
$CellContext`\[Theta]^4 + 
            10880 $CellContext`a2 $CellContext`b1^4 $CellContext`\[Beta] \
$CellContext`\[Theta]^4 - 
            91904 $CellContext`a1 $CellContext`b1 $CellContext`b2 \
$CellContext`\[Beta] $CellContext`\[Theta]^4 + 
            43520 $CellContext`a1 $CellContext`b1^3 $CellContext`b2 \
$CellContext`\[Beta] $CellContext`\[Theta]^4 - 
            91904 $CellContext`a2 $CellContext`b1 $CellContext`b2 \
$CellContext`\[Beta]^2 $CellContext`\[Theta]^4 + 
            43520 $CellContext`a2 $CellContext`b1^3 $CellContext`b2 \
$CellContext`\[Beta]^2 $CellContext`\[Theta]^4 - 
            45952 $CellContext`a1 $CellContext`b2^2 $CellContext`\[Beta]^2 \
$CellContext`\[Theta]^4 + 
            65280 $CellContext`a1 $CellContext`b1^2 $CellContext`b2^2 \
$CellContext`\[Beta]^2 $CellContext`\[Theta]^4 - 
            45952 $CellContext`a2 $CellContext`b2^2 $CellContext`\[Beta]^3 \
$CellContext`\[Theta]^4 + 
            65280 $CellContext`a2 $CellContext`b1^2 $CellContext`b2^2 \
$CellContext`\[Beta]^3 $CellContext`\[Theta]^4 + 
            43520 $CellContext`a1 $CellContext`b1 $CellContext`b2^3 \
$CellContext`\[Beta]^3 $CellContext`\[Theta]^4 + 
            43520 $CellContext`a2 $CellContext`b1 $CellContext`b2^3 \
$CellContext`\[Beta]^4 $CellContext`\[Theta]^4 + 
            10880 $CellContext`a1 $CellContext`b2^4 $CellContext`\[Beta]^4 \
$CellContext`\[Theta]^4 + 
            10880 $CellContext`a2 $CellContext`b2^4 $CellContext`\[Beta]^5 \
$CellContext`\[Theta]^4 + 
            51200 $CellContext`a1 $CellContext`b1^2 $CellContext`\[Theta]^6 + 
            51200 $CellContext`a2 $CellContext`b1^2 $CellContext`\[Beta] \
$CellContext`\[Theta]^6 + 
            102400 $CellContext`a1 $CellContext`b1 $CellContext`b2 \
$CellContext`\[Beta] $CellContext`\[Theta]^6 + 
            102400 $CellContext`a2 $CellContext`b1 $CellContext`b2 \
$CellContext`\[Beta]^2 $CellContext`\[Theta]^6 + 
            51200 $CellContext`a1 $CellContext`b2^2 $CellContext`\[Beta]^2 \
$CellContext`\[Theta]^6 + 
            51200 $CellContext`a2 $CellContext`b2^2 $CellContext`\[Beta]^3 \
$CellContext`\[Theta]^6))/(-512 + 1280 $CellContext`b1^2 - 
          1152 $CellContext`b1^4 + 448 $CellContext`b1^6 - 
          70 $CellContext`b1^8 + 3 $CellContext`b1^10 + 
          2560 $CellContext`b1 $CellContext`b2 $CellContext`\[Beta] - 
          4608 $CellContext`b1^3 $CellContext`b2 $CellContext`\[Beta] + 
          2688 $CellContext`b1^5 $CellContext`b2 $CellContext`\[Beta] - 
          560 $CellContext`b1^7 $CellContext`b2 $CellContext`\[Beta] + 
          30 $CellContext`b1^9 $CellContext`b2 $CellContext`\[Beta] + 
          1280 $CellContext`b2^2 $CellContext`\[Beta]^2 - 
          6912 $CellContext`b1^2 $CellContext`b2^2 $CellContext`\[Beta]^2 + 
          6720 $CellContext`b1^4 $CellContext`b2^2 $CellContext`\[Beta]^2 - 
          1960 $CellContext`b1^6 $CellContext`b2^2 $CellContext`\[Beta]^2 + 
          135 $CellContext`b1^8 $CellContext`b2^2 $CellContext`\[Beta]^2 - 
          4608 $CellContext`b1 $CellContext`b2^3 $CellContext`\[Beta]^3 + 
          8960 $CellContext`b1^3 $CellContext`b2^3 $CellContext`\[Beta]^3 - 
          3920 $CellContext`b1^5 $CellContext`b2^3 $CellContext`\[Beta]^3 + 
          360 $CellContext`b1^7 $CellContext`b2^3 $CellContext`\[Beta]^3 - 
          1152 $CellContext`b2^4 $CellContext`\[Beta]^4 + 
          6720 $CellContext`b1^2 $CellContext`b2^4 $CellContext`\[Beta]^4 - 
          4900 $CellContext`b1^4 $CellContext`b2^4 $CellContext`\[Beta]^4 + 
          630 $CellContext`b1^6 $CellContext`b2^4 $CellContext`\[Beta]^4 + 
          2688 $CellContext`b1 $CellContext`b2^5 $CellContext`\[Beta]^5 - 
          3920 $CellContext`b1^3 $CellContext`b2^5 $CellContext`\[Beta]^5 + 
          756 $CellContext`b1^5 $CellContext`b2^5 $CellContext`\[Beta]^5 + 
          448 $CellContext`b2^6 $CellContext`\[Beta]^6 - 
          1960 $CellContext`b1^2 $CellContext`b2^6 $CellContext`\[Beta]^6 + 
          630 $CellContext`b1^4 $CellContext`b2^6 $CellContext`\[Beta]^6 - 
          560 $CellContext`b1 $CellContext`b2^7 $CellContext`\[Beta]^7 + 
          360 $CellContext`b1^3 $CellContext`b2^7 $CellContext`\[Beta]^7 - 
          70 $CellContext`b2^8 $CellContext`\[Beta]^8 + 
          135 $CellContext`b1^2 $CellContext`b2^8 $CellContext`\[Beta]^8 + 
          30 $CellContext`b1 $CellContext`b2^9 $CellContext`\[Beta]^9 + 
          3 $CellContext`b2^10 $CellContext`\[Beta]^10 - 
          28160 $CellContext`\[Theta]^2 + 
          38400 $CellContext`b1^2 $CellContext`\[Theta]^2 - 
          16128 $CellContext`b1^4 $CellContext`\[Theta]^2 + 
          2240 $CellContext`b1^6 $CellContext`\[Theta]^2 - 
          70 $CellContext`b1^8 $CellContext`\[Theta]^2 + 
          76800 $CellContext`b1 $CellContext`b2 $CellContext`\[Beta] \
$CellContext`\[Theta]^2 - 
          64512 $CellContext`b1^3 $CellContext`b2 $CellContext`\[Beta] \
$CellContext`\[Theta]^2 + 
          13440 $CellContext`b1^5 $CellContext`b2 $CellContext`\[Beta] \
$CellContext`\[Theta]^2 - 
          560 $CellContext`b1^7 $CellContext`b2 $CellContext`\[Beta] \
$CellContext`\[Theta]^2 + 
          38400 $CellContext`b2^2 $CellContext`\[Beta]^2 \
$CellContext`\[Theta]^2 - 
          96768 $CellContext`b1^2 $CellContext`b2^2 $CellContext`\[Beta]^2 \
$CellContext`\[Theta]^2 + 
          33600 $CellContext`b1^4 $CellContext`b2^2 $CellContext`\[Beta]^2 \
$CellContext`\[Theta]^2 - 
          
          1960 $CellContext`b1^6 $CellContext`b2^2 $CellContext`\[Beta]^2 \
$CellContext`\[Theta]^2 - 
          64512 $CellContext`b1 $CellContext`b2^3 $CellContext`\[Beta]^3 \
$CellContext`\[Theta]^2 + 
          44800 $CellContext`b1^3 $CellContext`b2^3 $CellContext`\[Beta]^3 \
$CellContext`\[Theta]^2 - 
          3920 $CellContext`b1^5 $CellContext`b2^3 $CellContext`\[Beta]^3 \
$CellContext`\[Theta]^2 - 
          16128 $CellContext`b2^4 $CellContext`\[Beta]^4 \
$CellContext`\[Theta]^2 + 
          33600 $CellContext`b1^2 $CellContext`b2^4 $CellContext`\[Beta]^4 \
$CellContext`\[Theta]^2 - 
          4900 $CellContext`b1^4 $CellContext`b2^4 $CellContext`\[Beta]^4 \
$CellContext`\[Theta]^2 + 
          13440 $CellContext`b1 $CellContext`b2^5 $CellContext`\[Beta]^5 \
$CellContext`\[Theta]^2 - 
          3920 $CellContext`b1^3 $CellContext`b2^5 $CellContext`\[Beta]^5 \
$CellContext`\[Theta]^2 + 
          2240 $CellContext`b2^6 $CellContext`\[Beta]^6 \
$CellContext`\[Theta]^2 - 
          1960 $CellContext`b1^2 $CellContext`b2^6 $CellContext`\[Beta]^6 \
$CellContext`\[Theta]^2 - 
          560 $CellContext`b1 $CellContext`b2^7 $CellContext`\[Beta]^7 \
$CellContext`\[Theta]^2 - 
          70 $CellContext`b2^8 $CellContext`\[Beta]^8 $CellContext`\[Theta]^2 - 
          523776 $CellContext`\[Theta]^4 + 
          349440 $CellContext`b1^2 $CellContext`\[Theta]^4 - 
          56448 $CellContext`b1^4 $CellContext`\[Theta]^4 + 
          1792 $CellContext`b1^6 $CellContext`\[Theta]^4 + 
          698880 $CellContext`b1 $CellContext`b2 $CellContext`\[Beta] \
$CellContext`\[Theta]^4 - 
          225792 $CellContext`b1^3 $CellContext`b2 $CellContext`\[Beta] \
$CellContext`\[Theta]^4 + 
          10752 $CellContext`b1^5 $CellContext`b2 $CellContext`\[Beta] \
$CellContext`\[Theta]^4 + 
          349440 $CellContext`b2^2 $CellContext`\[Beta]^2 $CellContext`\
\[Theta]^4 - 
          338688 $CellContext`b1^2 $CellContext`b2^2 $CellContext`\[Beta]^2 \
$CellContext`\[Theta]^4 + 
          26880 $CellContext`b1^4 $CellContext`b2^2 $CellContext`\[Beta]^2 \
$CellContext`\[Theta]^4 - 
          225792 $CellContext`b1 $CellContext`b2^3 $CellContext`\[Beta]^3 \
$CellContext`\[Theta]^4 + 
          35840 $CellContext`b1^3 $CellContext`b2^3 $CellContext`\[Beta]^3 \
$CellContext`\[Theta]^4 - 
          56448 $CellContext`b2^4 $CellContext`\[Beta]^4 \
$CellContext`\[Theta]^4 + 
          26880 $CellContext`b1^2 $CellContext`b2^4 $CellContext`\[Beta]^4 \
$CellContext`\[Theta]^4 + 
          10752 $CellContext`b1 $CellContext`b2^5 $CellContext`\[Beta]^5 \
$CellContext`\[Theta]^4 + 
          1792 $CellContext`b2^6 $CellContext`\[Beta]^6 \
$CellContext`\[Theta]^4 - 3914240 $CellContext`\[Theta]^6 + 
          1049600 $CellContext`b1^2 $CellContext`\[Theta]^6 - 
          41472 $CellContext`b1^4 $CellContext`\[Theta]^6 + 
          2099200 $CellContext`b1 $CellContext`b2 $CellContext`\[Beta] \
$CellContext`\[Theta]^6 - 
          165888 $CellContext`b1^3 $CellContext`b2 $CellContext`\[Beta] \
$CellContext`\[Theta]^6 + 
          1049600 $CellContext`b2^2 $CellContext`\[Beta]^2 $CellContext`\
\[Theta]^6 - 
          248832 $CellContext`b1^2 $CellContext`b2^2 $CellContext`\[Beta]^2 \
$CellContext`\[Theta]^6 - 
          165888 $CellContext`b1 $CellContext`b2^3 $CellContext`\[Beta]^3 \
$CellContext`\[Theta]^6 - 
          41472 $CellContext`b2^4 $CellContext`\[Beta]^4 \
$CellContext`\[Theta]^6 - 10790912 $CellContext`\[Theta]^8 + 
          737280 $CellContext`b1^2 $CellContext`\[Theta]^8 + 
          1474560 $CellContext`b1 $CellContext`b2 $CellContext`\[Beta] \
$CellContext`\[Theta]^8 + 
          737280 $CellContext`b2^2 $CellContext`\[Beta]^2 $CellContext`\
\[Theta]^8 - 7372800 $CellContext`\[Theta]^10), Subscript[$CellContext`a, 4][
           Pattern[$CellContext`\[Theta], 
            Blank[]], 
           Pattern[$CellContext`\[Beta], 
            Blank[]], 
           Pattern[$CellContext`a1, 
            Blank[]], 
           Pattern[$CellContext`b1, 
            Blank[]], 
           Pattern[$CellContext`a2, 
            Blank[]], 
           Pattern[$CellContext`b2, 
            Blank[]]] = (
           4 ($CellContext`b1 + $CellContext`b2 $CellContext`\[Beta])^3 (
            16 $CellContext`a1 - 16 $CellContext`a1 $CellContext`b1^2 + 
            3 $CellContext`a1 $CellContext`b1^4 + 
            16 $CellContext`a2 $CellContext`\[Beta] - 
            16 $CellContext`a2 $CellContext`b1^2 $CellContext`\[Beta] + 
            3 $CellContext`a2 $CellContext`b1^4 $CellContext`\[Beta] - 
            32 $CellContext`a1 $CellContext`b1 $CellContext`b2 $CellContext`\
\[Beta] + 
            12 $CellContext`a1 $CellContext`b1^3 $CellContext`b2 \
$CellContext`\[Beta] - 
            32 $CellContext`a2 $CellContext`b1 $CellContext`b2 $CellContext`\
\[Beta]^2 + 
            12 $CellContext`a2 $CellContext`b1^3 $CellContext`b2 \
$CellContext`\[Beta]^2 - 
            16 $CellContext`a1 $CellContext`b2^2 $CellContext`\[Beta]^2 + 
            18 $CellContext`a1 $CellContext`b1^2 $CellContext`b2^2 \
$CellContext`\[Beta]^2 - 
            16 $CellContext`a2 $CellContext`b2^2 $CellContext`\[Beta]^3 + 
            18 $CellContext`a2 $CellContext`b1^2 $CellContext`b2^2 \
$CellContext`\[Beta]^3 + 
            12 $CellContext`a1 $CellContext`b1 $CellContext`b2^3 \
$CellContext`\[Beta]^3 + 
            12 $CellContext`a2 $CellContext`b1 $CellContext`b2^3 \
$CellContext`\[Beta]^4 + 
            3 $CellContext`a1 $CellContext`b2^4 $CellContext`\[Beta]^4 + 
            3 $CellContext`a2 $CellContext`b2^4 $CellContext`\[Beta]^5 - 
            160 $CellContext`a1 $CellContext`\[Theta]^2 - 
            304 $CellContext`a1 $CellContext`b1^2 $CellContext`\[Theta]^2 + 
            45 $CellContext`a1 $CellContext`b1^4 $CellContext`\[Theta]^2 - 
            160 $CellContext`a2 $CellContext`\[Beta] $CellContext`\[Theta]^2 - 
            304 $CellContext`a2 $CellContext`b1^2 $CellContext`\[Beta] \
$CellContext`\[Theta]^2 + 
            45 $CellContext`a2 $CellContext`b1^4 $CellContext`\[Beta] \
$CellContext`\[Theta]^2 - 
            608 $CellContext`a1 $CellContext`b1 $CellContext`b2 $CellContext`\
\[Beta] $CellContext`\[Theta]^2 + 
            180 $CellContext`a1 $CellContext`b1^3 $CellContext`b2 \
$CellContext`\[Beta] $CellContext`\[Theta]^2 - 
            608 $CellContext`a2 $CellContext`b1 $CellContext`b2 $CellContext`\
\[Beta]^2 $CellContext`\[Theta]^2 + 
            180 $CellContext`a2 $CellContext`b1^3 $CellContext`b2 \
$CellContext`\[Beta]^2 $CellContext`\[Theta]^2 - 
            
            304 $CellContext`a1 $CellContext`b2^2 $CellContext`\[Beta]^2 \
$CellContext`\[Theta]^2 + 
            270 $CellContext`a1 $CellContext`b1^2 $CellContext`b2^2 \
$CellContext`\[Beta]^2 $CellContext`\[Theta]^2 - 
            304 $CellContext`a2 $CellContext`b2^2 $CellContext`\[Beta]^3 \
$CellContext`\[Theta]^2 + 
            270 $CellContext`a2 $CellContext`b1^2 $CellContext`b2^2 \
$CellContext`\[Beta]^3 $CellContext`\[Theta]^2 + 
            180 $CellContext`a1 $CellContext`b1 $CellContext`b2^3 \
$CellContext`\[Beta]^3 $CellContext`\[Theta]^2 + 
            180 $CellContext`a2 $CellContext`b1 $CellContext`b2^3 \
$CellContext`\[Beta]^4 $CellContext`\[Theta]^2 + 
            45 $CellContext`a1 $CellContext`b2^4 $CellContext`\[Beta]^4 \
$CellContext`\[Theta]^2 + 
            45 $CellContext`a2 $CellContext`b2^4 $CellContext`\[Beta]^5 \
$CellContext`\[Theta]^2 - 13616 $CellContext`a1 $CellContext`\[Theta]^4 + 
            1920 $CellContext`a1 $CellContext`b1^2 $CellContext`\[Theta]^4 - 
            13616 $CellContext`a2 $CellContext`\[Beta] \
$CellContext`\[Theta]^4 + 
            1920 $CellContext`a2 $CellContext`b1^2 $CellContext`\[Beta] \
$CellContext`\[Theta]^4 + 
            3840 $CellContext`a1 $CellContext`b1 $CellContext`b2 \
$CellContext`\[Beta] $CellContext`\[Theta]^4 + 
            3840 $CellContext`a2 $CellContext`b1 $CellContext`b2 \
$CellContext`\[Beta]^2 $CellContext`\[Theta]^4 + 
            1920 $CellContext`a1 $CellContext`b2^2 $CellContext`\[Beta]^2 \
$CellContext`\[Theta]^4 + 
            1920 $CellContext`a2 $CellContext`b2^2 $CellContext`\[Beta]^3 \
$CellContext`\[Theta]^4 + 9600 $CellContext`a1 $CellContext`\[Theta]^6 + 
            9600 $CellContext`a2 $CellContext`\[Beta] \
$CellContext`\[Theta]^6))/(-512 + 1280 $CellContext`b1^2 - 
          1152 $CellContext`b1^4 + 448 $CellContext`b1^6 - 
          70 $CellContext`b1^8 + 3 $CellContext`b1^10 + 
          2560 $CellContext`b1 $CellContext`b2 $CellContext`\[Beta] - 
          4608 $CellContext`b1^3 $CellContext`b2 $CellContext`\[Beta] + 
          2688 $CellContext`b1^5 $CellContext`b2 $CellContext`\[Beta] - 
          560 $CellContext`b1^7 $CellContext`b2 $CellContext`\[Beta] + 
          30 $CellContext`b1^9 $CellContext`b2 $CellContext`\[Beta] + 
          1280 $CellContext`b2^2 $CellContext`\[Beta]^2 - 
          6912 $CellContext`b1^2 $CellContext`b2^2 $CellContext`\[Beta]^2 + 
          6720 $CellContext`b1^4 $CellContext`b2^2 $CellContext`\[Beta]^2 - 
          1960 $CellContext`b1^6 $CellContext`b2^2 $CellContext`\[Beta]^2 + 
          135 $CellContext`b1^8 $CellContext`b2^2 $CellContext`\[Beta]^2 - 
          4608 $CellContext`b1 $CellContext`b2^3 $CellContext`\[Beta]^3 + 
          8960 $CellContext`b1^3 $CellContext`b2^3 $CellContext`\[Beta]^3 - 
          3920 $CellContext`b1^5 $CellContext`b2^3 $CellContext`\[Beta]^3 + 
          360 $CellContext`b1^7 $CellContext`b2^3 $CellContext`\[Beta]^3 - 
          1152 $CellContext`b2^4 $CellContext`\[Beta]^4 + 
          6720 $CellContext`b1^2 $CellContext`b2^4 $CellContext`\[Beta]^4 - 
          4900 $CellContext`b1^4 $CellContext`b2^4 $CellContext`\[Beta]^4 + 
          630 $CellContext`b1^6 $CellContext`b2^4 $CellContext`\[Beta]^4 + 
          2688 $CellContext`b1 $CellContext`b2^5 $CellContext`\[Beta]^5 - 
          3920 $CellContext`b1^3 $CellContext`b2^5 $CellContext`\[Beta]^5 + 
          756 $CellContext`b1^5 $CellContext`b2^5 $CellContext`\[Beta]^5 + 
          448 $CellContext`b2^6 $CellContext`\[Beta]^6 - 
          1960 $CellContext`b1^2 $CellContext`b2^6 $CellContext`\[Beta]^6 + 
          630 $CellContext`b1^4 $CellContext`b2^6 $CellContext`\[Beta]^6 - 
          560 $CellContext`b1 $CellContext`b2^7 $CellContext`\[Beta]^7 + 
          360 $CellContext`b1^3 $CellContext`b2^7 $CellContext`\[Beta]^7 - 
          70 $CellContext`b2^8 $CellContext`\[Beta]^8 + 
          135 $CellContext`b1^2 $CellContext`b2^8 $CellContext`\[Beta]^8 + 
          30 $CellContext`b1 $CellContext`b2^9 $CellContext`\[Beta]^9 + 
          3 $CellContext`b2^10 $CellContext`\[Beta]^10 - 
          28160 $CellContext`\[Theta]^2 + 
          38400 $CellContext`b1^2 $CellContext`\[Theta]^2 - 
          16128 $CellContext`b1^4 $CellContext`\[Theta]^2 + 
          2240 $CellContext`b1^6 $CellContext`\[Theta]^2 - 
          70 $CellContext`b1^8 $CellContext`\[Theta]^2 + 
          76800 $CellContext`b1 $CellContext`b2 $CellContext`\[Beta] \
$CellContext`\[Theta]^2 - 
          64512 $CellContext`b1^3 $CellContext`b2 $CellContext`\[Beta] \
$CellContext`\[Theta]^2 + 
          13440 $CellContext`b1^5 $CellContext`b2 $CellContext`\[Beta] \
$CellContext`\[Theta]^2 - 
          560 $CellContext`b1^7 $CellContext`b2 $CellContext`\[Beta] \
$CellContext`\[Theta]^2 + 
          38400 $CellContext`b2^2 $CellContext`\[Beta]^2 \
$CellContext`\[Theta]^2 - 
          96768 $CellContext`b1^2 $CellContext`b2^2 $CellContext`\[Beta]^2 \
$CellContext`\[Theta]^2 + 
          33600 $CellContext`b1^4 $CellContext`b2^2 $CellContext`\[Beta]^2 \
$CellContext`\[Theta]^2 - 
          1960 $CellContext`b1^6 $CellContext`b2^2 $CellContext`\[Beta]^2 \
$CellContext`\[Theta]^2 - 
          64512 $CellContext`b1 $CellContext`b2^3 $CellContext`\[Beta]^3 \
$CellContext`\[Theta]^2 + 
          44800 $CellContext`b1^3 $CellContext`b2^3 $CellContext`\[Beta]^3 \
$CellContext`\[Theta]^2 - 
          3920 $CellContext`b1^5 $CellContext`b2^3 $CellContext`\[Beta]^3 \
$CellContext`\[Theta]^2 - 
          16128 $CellContext`b2^4 $CellContext`\[Beta]^4 \
$CellContext`\[Theta]^2 + 
          33600 $CellContext`b1^2 $CellContext`b2^4 $CellContext`\[Beta]^4 \
$CellContext`\[Theta]^2 - 
          4900 $CellContext`b1^4 $CellContext`b2^4 $CellContext`\[Beta]^4 \
$CellContext`\[Theta]^2 + 
          13440 $CellContext`b1 $CellContext`b2^5 $CellContext`\[Beta]^5 \
$CellContext`\[Theta]^2 - 
          3920 $CellContext`b1^3 $CellContext`b2^5 $CellContext`\[Beta]^5 \
$CellContext`\[Theta]^2 + 
          2240 $CellContext`b2^6 $CellContext`\[Beta]^6 \
$CellContext`\[Theta]^2 - 
          1960 $CellContext`b1^2 $CellContext`b2^6 $CellContext`\[Beta]^6 \
$CellContext`\[Theta]^2 - 
          560 $CellContext`b1 $CellContext`b2^7 $CellContext`\[Beta]^7 \
$CellContext`\[Theta]^2 - 
          70 $CellContext`b2^8 $CellContext`\[Beta]^8 $CellContext`\[Theta]^2 - 
          523776 $CellContext`\[Theta]^4 + 
          349440 $CellContext`b1^2 $CellContext`\[Theta]^4 - 
          56448 $CellContext`b1^4 $CellContext`\[Theta]^4 + 
          1792 $CellContext`b1^6 $CellContext`\[Theta]^4 + 
          698880 $CellContext`b1 $CellContext`b2 $CellContext`\[Beta] \
$CellContext`\[Theta]^4 - 
          225792 $CellContext`b1^3 $CellContext`b2 $CellContext`\[Beta] \
$CellContext`\[Theta]^4 + 
          10752 $CellContext`b1^5 $CellContext`b2 $CellContext`\[Beta] \
$CellContext`\[Theta]^4 + 
          349440 $CellContext`b2^2 $CellContext`\[Beta]^2 $CellContext`\
\[Theta]^4 - 
          338688 $CellContext`b1^2 $CellContext`b2^2 $CellContext`\[Beta]^2 \
$CellContext`\[Theta]^4 + 
          26880 $CellContext`b1^4 $CellContext`b2^2 $CellContext`\[Beta]^2 \
$CellContext`\[Theta]^4 - 
          225792 $CellContext`b1 $CellContext`b2^3 $CellContext`\[Beta]^3 \
$CellContext`\[Theta]^4 + 
          35840 $CellContext`b1^3 $CellContext`b2^3 $CellContext`\[Beta]^3 \
$CellContext`\[Theta]^4 - 
          56448 $CellContext`b2^4 $CellContext`\[Beta]^4 \
$CellContext`\[Theta]^4 + 
          26880 $CellContext`b1^2 $CellContext`b2^4 $CellContext`\[Beta]^4 \
$CellContext`\[Theta]^4 + 
          10752 $CellContext`b1 $CellContext`b2^5 $CellContext`\[Beta]^5 \
$CellContext`\[Theta]^4 + 
          1792 $CellContext`b2^6 $CellContext`\[Beta]^6 \
$CellContext`\[Theta]^4 - 3914240 $CellContext`\[Theta]^6 + 
          1049600 $CellContext`b1^2 $CellContext`\[Theta]^6 - 
          41472 $CellContext`b1^4 $CellContext`\[Theta]^6 + 
          2099200 $CellContext`b1 $CellContext`b2 $CellContext`\[Beta] \
$CellContext`\[Theta]^6 - 
          165888 $CellContext`b1^3 $CellContext`b2 $CellContext`\[Beta] \
$CellContext`\[Theta]^6 + 
          1049600 $CellContext`b2^2 $CellContext`\[Beta]^2 $CellContext`\
\[Theta]^6 - 
          248832 $CellContext`b1^2 $CellContext`b2^2 $CellContext`\[Beta]^2 \
$CellContext`\[Theta]^6 - 
          165888 $CellContext`b1 $CellContext`b2^3 $CellContext`\[Beta]^3 \
$CellContext`\[Theta]^6 - 
          41472 $CellContext`b2^4 $CellContext`\[Beta]^4 \
$CellContext`\[Theta]^6 - 10790912 $CellContext`\[Theta]^8 + 
          737280 $CellContext`b1^2 $CellContext`\[Theta]^8 + 
          1474560 $CellContext`b1 $CellContext`b2 $CellContext`\[Beta] \
$CellContext`\[Theta]^8 + 
          737280 $CellContext`b2^2 $CellContext`\[Beta]^2 $CellContext`\
\[Theta]^8 - 7372800 $CellContext`\[Theta]^10), Subscript[$CellContext`a, 5][
           Pattern[$CellContext`\[Theta], 
            Blank[]], 
           Pattern[$CellContext`\[Beta], 
            Blank[]], 
           Pattern[$CellContext`a1, 
            Blank[]], 
           Pattern[$CellContext`b1, 
            Blank[]], 
           Pattern[$CellContext`a2, 
            Blank[]], 
           Pattern[$CellContext`b2, 
            Blank[]]] = (
           6 ($CellContext`b1 + $CellContext`b2 $CellContext`\[Beta])^4 \
$CellContext`\[Theta] (80 $CellContext`a1 - 
            48 $CellContext`a1 $CellContext`b1^2 + 
            3 $CellContext`a1 $CellContext`b1^4 + 
            80 $CellContext`a2 $CellContext`\[Beta] - 
            48 $CellContext`a2 $CellContext`b1^2 $CellContext`\[Beta] + 
            3 $CellContext`a2 $CellContext`b1^4 $CellContext`\[Beta] - 
            96 $CellContext`a1 $CellContext`b1 $CellContext`b2 $CellContext`\
\[Beta] + 
            12 $CellContext`a1 $CellContext`b1^3 $CellContext`b2 \
$CellContext`\[Beta] - 
            96 $CellContext`a2 $CellContext`b1 $CellContext`b2 $CellContext`\
\[Beta]^2 + 
            12 $CellContext`a2 $CellContext`b1^3 $CellContext`b2 \
$CellContext`\[Beta]^2 - 
            48 $CellContext`a1 $CellContext`b2^2 $CellContext`\[Beta]^2 + 
            18 $CellContext`a1 $CellContext`b1^2 $CellContext`b2^2 \
$CellContext`\[Beta]^2 - 
            48 $CellContext`a2 $CellContext`b2^2 $CellContext`\[Beta]^3 + 
            18 $CellContext`a2 $CellContext`b1^2 $CellContext`b2^2 \
$CellContext`\[Beta]^3 + 
            12 $CellContext`a1 $CellContext`b1 $CellContext`b2^3 \
$CellContext`\[Beta]^3 + 
            12 $CellContext`a2 $CellContext`b1 $CellContext`b2^3 \
$CellContext`\[Beta]^4 + 
            3 $CellContext`a1 $CellContext`b2^4 $CellContext`\[Beta]^4 + 
            3 $CellContext`a2 $CellContext`b2^4 $CellContext`\[Beta]^5 - 
            1200 $CellContext`a1 $CellContext`\[Theta]^2 + 
            128 $CellContext`a1 $CellContext`b1^2 $CellContext`\[Theta]^2 - 
            1200 $CellContext`a2 $CellContext`\[Beta] $CellContext`\[Theta]^2 + 
            128 $CellContext`a2 $CellContext`b1^2 $CellContext`\[Beta] \
$CellContext`\[Theta]^2 + 
            256 $CellContext`a1 $CellContext`b1 $CellContext`b2 $CellContext`\
\[Beta] $CellContext`\[Theta]^2 + 
            256 $CellContext`a2 $CellContext`b1 $CellContext`b2 $CellContext`\
\[Beta]^2 $CellContext`\[Theta]^2 + 
            128 $CellContext`a1 $CellContext`b2^2 $CellContext`\[Beta]^2 \
$CellContext`\[Theta]^2 + 
            128 $CellContext`a2 $CellContext`b2^2 $CellContext`\[Beta]^3 \
$CellContext`\[Theta]^2 + 640 $CellContext`a1 $CellContext`\[Theta]^4 + 
            640 $CellContext`a2 $CellContext`\[Beta] \
$CellContext`\[Theta]^4))/(-512 + 1280 $CellContext`b1^2 - 
          1152 $CellContext`b1^4 + 448 $CellContext`b1^6 - 
          70 $CellContext`b1^8 + 3 $CellContext`b1^10 + 
          2560 $CellContext`b1 $CellContext`b2 $CellContext`\[Beta] - 
          4608 $CellContext`b1^3 $CellContext`b2 $CellContext`\[Beta] + 
          2688 $CellContext`b1^5 $CellContext`b2 $CellContext`\[Beta] - 
          560 $CellContext`b1^7 $CellContext`b2 $CellContext`\[Beta] + 
          30 $CellContext`b1^9 $CellContext`b2 $CellContext`\[Beta] + 
          1280 $CellContext`b2^2 $CellContext`\[Beta]^2 - 
          6912 $CellContext`b1^2 $CellContext`b2^2 $CellContext`\[Beta]^2 + 
          6720 $CellContext`b1^4 $CellContext`b2^2 $CellContext`\[Beta]^2 - 
          1960 $CellContext`b1^6 $CellContext`b2^2 $CellContext`\[Beta]^2 + 
          135 $CellContext`b1^8 $CellContext`b2^2 $CellContext`\[Beta]^2 - 
          4608 $CellContext`b1 $CellContext`b2^3 $CellContext`\[Beta]^3 + 
          8960 $CellContext`b1^3 $CellContext`b2^3 $CellContext`\[Beta]^3 - 
          3920 $CellContext`b1^5 $CellContext`b2^3 $CellContext`\[Beta]^3 + 
          360 $CellContext`b1^7 $CellContext`b2^3 $CellContext`\[Beta]^3 - 
          1152 $CellContext`b2^4 $CellContext`\[Beta]^4 + 
          6720 $CellContext`b1^2 $CellContext`b2^4 $CellContext`\[Beta]^4 - 
          4900 $CellContext`b1^4 $CellContext`b2^4 $CellContext`\[Beta]^4 + 
          630 $CellContext`b1^6 $CellContext`b2^4 $CellContext`\[Beta]^4 + 
          2688 $CellContext`b1 $CellContext`b2^5 $CellContext`\[Beta]^5 - 
          3920 $CellContext`b1^3 $CellContext`b2^5 $CellContext`\[Beta]^5 + 
          756 $CellContext`b1^5 $CellContext`b2^5 $CellContext`\[Beta]^5 + 
          448 $CellContext`b2^6 $CellContext`\[Beta]^6 - 
          1960 $CellContext`b1^2 $CellContext`b2^6 $CellContext`\[Beta]^6 + 
          630 $CellContext`b1^4 $CellContext`b2^6 $CellContext`\[Beta]^6 - 
          560 $CellContext`b1 $CellContext`b2^7 $CellContext`\[Beta]^7 + 
          360 $CellContext`b1^3 $CellContext`b2^7 $CellContext`\[Beta]^7 - 
          70 $CellContext`b2^8 $CellContext`\[Beta]^8 + 
          135 $CellContext`b1^2 $CellContext`b2^8 $CellContext`\[Beta]^8 + 
          30 $CellContext`b1 $CellContext`b2^9 $CellContext`\[Beta]^9 + 
          3 $CellContext`b2^10 $CellContext`\[Beta]^10 - 
          28160 $CellContext`\[Theta]^2 + 
          38400 $CellContext`b1^2 $CellContext`\[Theta]^2 - 
          16128 $CellContext`b1^4 $CellContext`\[Theta]^2 + 
          2240 $CellContext`b1^6 $CellContext`\[Theta]^2 - 
          70 $CellContext`b1^8 $CellContext`\[Theta]^2 + 
          76800 $CellContext`b1 $CellContext`b2 $CellContext`\[Beta] \
$CellContext`\[Theta]^2 - 
          64512 $CellContext`b1^3 $CellContext`b2 $CellContext`\[Beta] \
$CellContext`\[Theta]^2 + 
          13440 $CellContext`b1^5 $CellContext`b2 $CellContext`\[Beta] \
$CellContext`\[Theta]^2 - 
          560 $CellContext`b1^7 $CellContext`b2 $CellContext`\[Beta] \
$CellContext`\[Theta]^2 + 
          38400 $CellContext`b2^2 $CellContext`\[Beta]^2 \
$CellContext`\[Theta]^2 - 
          96768 $CellContext`b1^2 $CellContext`b2^2 $CellContext`\[Beta]^2 \
$CellContext`\[Theta]^2 + 
          33600 $CellContext`b1^4 $CellContext`b2^2 $CellContext`\[Beta]^2 \
$CellContext`\[Theta]^2 - 
          1960 $CellContext`b1^6 $CellContext`b2^2 $CellContext`\[Beta]^2 \
$CellContext`\[Theta]^2 - 
          64512 $CellContext`b1 $CellContext`b2^3 $CellContext`\[Beta]^3 \
$CellContext`\[Theta]^2 + 
          44800 $CellContext`b1^3 $CellContext`b2^3 $CellContext`\[Beta]^3 \
$CellContext`\[Theta]^2 - 
          3920 $CellContext`b1^5 $CellContext`b2^3 $CellContext`\[Beta]^3 \
$CellContext`\[Theta]^2 - 
          16128 $CellContext`b2^4 $CellContext`\[Beta]^4 \
$CellContext`\[Theta]^2 + 
          33600 $CellContext`b1^2 $CellContext`b2^4 $CellContext`\[Beta]^4 \
$CellContext`\[Theta]^2 - 
          4900 $CellContext`b1^4 $CellContext`b2^4 $CellContext`\[Beta]^4 \
$CellContext`\[Theta]^2 + 
          13440 $CellContext`b1 $CellContext`b2^5 $CellContext`\[Beta]^5 \
$CellContext`\[Theta]^2 - 
          3920 $CellContext`b1^3 $CellContext`b2^5 $CellContext`\[Beta]^5 \
$CellContext`\[Theta]^2 + 
          2240 $CellContext`b2^6 $CellContext`\[Beta]^6 \
$CellContext`\[Theta]^2 - 
          1960 $CellContext`b1^2 $CellContext`b2^6 $CellContext`\[Beta]^6 \
$CellContext`\[Theta]^2 - 
          560 $CellContext`b1 $CellContext`b2^7 $CellContext`\[Beta]^7 \
$CellContext`\[Theta]^2 - 
          70 $CellContext`b2^8 $CellContext`\[Beta]^8 $CellContext`\[Theta]^2 - 
          523776 $CellContext`\[Theta]^4 + 
          349440 $CellContext`b1^2 $CellContext`\[Theta]^4 - 
          56448 $CellContext`b1^4 $CellContext`\[Theta]^4 + 
          1792 $CellContext`b1^6 $CellContext`\[Theta]^4 + 
          698880 $CellContext`b1 $CellContext`b2 $CellContext`\[Beta] \
$CellContext`\[Theta]^4 - 
          225792 $CellContext`b1^3 $CellContext`b2 $CellContext`\[Beta] \
$CellContext`\[Theta]^4 + 
          10752 $CellContext`b1^5 $CellContext`b2 $CellContext`\[Beta] \
$CellContext`\[Theta]^4 + 
          349440 $CellContext`b2^2 $CellContext`\[Beta]^2 $CellContext`\
\[Theta]^4 - 
          338688 $CellContext`b1^2 $CellContext`b2^2 $CellContext`\[Beta]^2 \
$CellContext`\[Theta]^4 + 
          26880 $CellContext`b1^4 $CellContext`b2^2 $CellContext`\[Beta]^2 \
$CellContext`\[Theta]^4 - 
          225792 $CellContext`b1 $CellContext`b2^3 $CellContext`\[Beta]^3 \
$CellContext`\[Theta]^4 + 
          35840 $CellContext`b1^3 $CellContext`b2^3 $CellContext`\[Beta]^3 \
$CellContext`\[Theta]^4 - 
          56448 $CellContext`b2^4 $CellContext`\[Beta]^4 \
$CellContext`\[Theta]^4 + 
          26880 $CellContext`b1^2 $CellContext`b2^4 $CellContext`\[Beta]^4 \
$CellContext`\[Theta]^4 + 
          10752 $CellContext`b1 $CellContext`b2^5 $CellContext`\[Beta]^5 \
$CellContext`\[Theta]^4 + 
          1792 $CellContext`b2^6 $CellContext`\[Beta]^6 \
$CellContext`\[Theta]^4 - 3914240 $CellContext`\[Theta]^6 + 
          1049600 $CellContext`b1^2 $CellContext`\[Theta]^6 - 
          41472 $CellContext`b1^4 $CellContext`\[Theta]^6 + 
          2099200 $CellContext`b1 $CellContext`b2 $CellContext`\[Beta] \
$CellContext`\[Theta]^6 - 
          165888 $CellContext`b1^3 $CellContext`b2 $CellContext`\[Beta] \
$CellContext`\[Theta]^6 + 
          1049600 $CellContext`b2^2 $CellContext`\[Beta]^2 $CellContext`\
\[Theta]^6 - 
          248832 $CellContext`b1^2 $CellContext`b2^2 $CellContext`\[Beta]^2 \
$CellContext`\[Theta]^6 - 
          165888 $CellContext`b1 $CellContext`b2^3 $CellContext`\[Beta]^3 \
$CellContext`\[Theta]^6 - 
          41472 $CellContext`b2^4 $CellContext`\[Beta]^4 \
$CellContext`\[Theta]^6 - 10790912 $CellContext`\[Theta]^8 + 
          737280 $CellContext`b1^2 $CellContext`\[Theta]^8 + 
          1474560 $CellContext`b1 $CellContext`b2 $CellContext`\[Beta] \
$CellContext`\[Theta]^8 + 
          737280 $CellContext`b2^2 $CellContext`\[Beta]^2 $CellContext`\
\[Theta]^8 - 7372800 $CellContext`\[Theta]^10), Subscript[$CellContext`b, 1][
           Pattern[$CellContext`\[Theta], 
            Blank[]], 
           Pattern[$CellContext`\[Beta], 
            Blank[]], 
           Pattern[$CellContext`a1, 
            Blank[]], 
           Pattern[$CellContext`b1, 
            Blank[]], 
           Pattern[$CellContext`a2, 
            Blank[]], 
           Pattern[$CellContext`b2, 
            Blank[]]] = ((-2) (256 $CellContext`a1 - 
            448 $CellContext`a1 $CellContext`b1^2 + 
            256 $CellContext`a1 $CellContext`b1^4 - 
            52 $CellContext`a1 $CellContext`b1^6 + 
            3 $CellContext`a1 $CellContext`b1^8 + 
            256 $CellContext`a2 $CellContext`\[Beta] - 
            448 $CellContext`a2 $CellContext`b1^2 $CellContext`\[Beta] + 
            256 $CellContext`a2 $CellContext`b1^4 $CellContext`\[Beta] - 
            52 $CellContext`a2 $CellContext`b1^6 $CellContext`\[Beta] + 
            3 $CellContext`a2 $CellContext`b1^8 $CellContext`\[Beta] - 
            896 $CellContext`a1 $CellContext`b1 $CellContext`b2 $CellContext`\
\[Beta] + 
            1024 $CellContext`a1 $CellContext`b1^3 $CellContext`b2 \
$CellContext`\[Beta] - 
            312 $CellContext`a1 $CellContext`b1^5 $CellContext`b2 \
$CellContext`\[Beta] + 
            24 $CellContext`a1 $CellContext`b1^7 $CellContext`b2 \
$CellContext`\[Beta] - 
            896 $CellContext`a2 $CellContext`b1 $CellContext`b2 $CellContext`\
\[Beta]^2 + 
            1024 $CellContext`a2 $CellContext`b1^3 $CellContext`b2 \
$CellContext`\[Beta]^2 - 
            312 $CellContext`a2 $CellContext`b1^5 $CellContext`b2 \
$CellContext`\[Beta]^2 + 
            24 $CellContext`a2 $CellContext`b1^7 $CellContext`b2 \
$CellContext`\[Beta]^2 - 
            448 $CellContext`a1 $CellContext`b2^2 $CellContext`\[Beta]^2 + 
            1536 $CellContext`a1 $CellContext`b1^2 $CellContext`b2^2 \
$CellContext`\[Beta]^2 - 
            780 $CellContext`a1 $CellContext`b1^4 $CellContext`b2^2 \
$CellContext`\[Beta]^2 + 
            84 $CellContext`a1 $CellContext`b1^6 $CellContext`b2^2 \
$CellContext`\[Beta]^2 - 
            448 $CellContext`a2 $CellContext`b2^2 $CellContext`\[Beta]^3 + 
            1536 $CellContext`a2 $CellContext`b1^2 $CellContext`b2^2 \
$CellContext`\[Beta]^3 - 
            780 $CellContext`a2 $CellContext`b1^4 $CellContext`b2^2 \
$CellContext`\[Beta]^3 + 
            84 $CellContext`a2 $CellContext`b1^6 $CellContext`b2^2 \
$CellContext`\[Beta]^3 + 
            1024 $CellContext`a1 $CellContext`b1 $CellContext`b2^3 \
$CellContext`\[Beta]^3 - 
            1040 $CellContext`a1 $CellContext`b1^3 $CellContext`b2^3 \
$CellContext`\[Beta]^3 + 
            168 $CellContext`a1 $CellContext`b1^5 $CellContext`b2^3 \
$CellContext`\[Beta]^3 + 
            1024 $CellContext`a2 $CellContext`b1 $CellContext`b2^3 \
$CellContext`\[Beta]^4 - 
            1040 $CellContext`a2 $CellContext`b1^3 $CellContext`b2^3 \
$CellContext`\[Beta]^4 + 
            168 $CellContext`a2 $CellContext`b1^5 $CellContext`b2^3 \
$CellContext`\[Beta]^4 + 
            256 $CellContext`a1 $CellContext`b2^4 $CellContext`\[Beta]^4 - 
            780 $CellContext`a1 $CellContext`b1^2 $CellContext`b2^4 \
$CellContext`\[Beta]^4 + 
            210 $CellContext`a1 $CellContext`b1^4 $CellContext`b2^4 \
$CellContext`\[Beta]^4 + 
            256 $CellContext`a2 $CellContext`b2^4 $CellContext`\[Beta]^5 - 
            
            780 $CellContext`a2 $CellContext`b1^2 $CellContext`b2^4 \
$CellContext`\[Beta]^5 + 
            210 $CellContext`a2 $CellContext`b1^4 $CellContext`b2^4 \
$CellContext`\[Beta]^5 - 
            312 $CellContext`a1 $CellContext`b1 $CellContext`b2^5 \
$CellContext`\[Beta]^5 + 
            168 $CellContext`a1 $CellContext`b1^3 $CellContext`b2^5 \
$CellContext`\[Beta]^5 - 
            312 $CellContext`a2 $CellContext`b1 $CellContext`b2^5 \
$CellContext`\[Beta]^6 + 
            168 $CellContext`a2 $CellContext`b1^3 $CellContext`b2^5 \
$CellContext`\[Beta]^6 - 
            52 $CellContext`a1 $CellContext`b2^6 $CellContext`\[Beta]^6 + 
            84 $CellContext`a1 $CellContext`b1^2 $CellContext`b2^6 \
$CellContext`\[Beta]^6 - 
            52 $CellContext`a2 $CellContext`b2^6 $CellContext`\[Beta]^7 + 
            84 $CellContext`a2 $CellContext`b1^2 $CellContext`b2^6 \
$CellContext`\[Beta]^7 + 
            24 $CellContext`a1 $CellContext`b1 $CellContext`b2^7 \
$CellContext`\[Beta]^7 + 
            24 $CellContext`a2 $CellContext`b1 $CellContext`b2^7 \
$CellContext`\[Beta]^8 + 
            3 $CellContext`a1 $CellContext`b2^8 $CellContext`\[Beta]^8 + 
            3 $CellContext`a2 $CellContext`b2^8 $CellContext`\[Beta]^9 + 
            13824 $CellContext`a1 $CellContext`\[Theta]^2 - 
            8960 $CellContext`a1 $CellContext`b1^2 $CellContext`\[Theta]^2 + 
            2048 $CellContext`a1 $CellContext`b1^4 $CellContext`\[Theta]^2 + 
            92 $CellContext`a1 $CellContext`b1^6 $CellContext`\[Theta]^2 + 
            13824 $CellContext`a2 $CellContext`\[Beta] \
$CellContext`\[Theta]^2 - 
            8960 $CellContext`a2 $CellContext`b1^2 $CellContext`\[Beta] \
$CellContext`\[Theta]^2 + 
            2048 $CellContext`a2 $CellContext`b1^4 $CellContext`\[Beta] \
$CellContext`\[Theta]^2 + 
            92 $CellContext`a2 $CellContext`b1^6 $CellContext`\[Beta] \
$CellContext`\[Theta]^2 - 
            17920 $CellContext`a1 $CellContext`b1 $CellContext`b2 \
$CellContext`\[Beta] $CellContext`\[Theta]^2 + 
            8192 $CellContext`a1 $CellContext`b1^3 $CellContext`b2 \
$CellContext`\[Beta] $CellContext`\[Theta]^2 + 
            552 $CellContext`a1 $CellContext`b1^5 $CellContext`b2 \
$CellContext`\[Beta] $CellContext`\[Theta]^2 - 
            17920 $CellContext`a2 $CellContext`b1 $CellContext`b2 \
$CellContext`\[Beta]^2 $CellContext`\[Theta]^2 + 
            8192 $CellContext`a2 $CellContext`b1^3 $CellContext`b2 \
$CellContext`\[Beta]^2 $CellContext`\[Theta]^2 + 
            552 $CellContext`a2 $CellContext`b1^5 $CellContext`b2 \
$CellContext`\[Beta]^2 $CellContext`\[Theta]^2 - 
            8960 $CellContext`a1 $CellContext`b2^2 $CellContext`\[Beta]^2 \
$CellContext`\[Theta]^2 + 
            12288 $CellContext`a1 $CellContext`b1^2 $CellContext`b2^2 \
$CellContext`\[Beta]^2 $CellContext`\[Theta]^2 + 
            1380 $CellContext`a1 $CellContext`b1^4 $CellContext`b2^2 \
$CellContext`\[Beta]^2 $CellContext`\[Theta]^2 - 
            8960 $CellContext`a2 $CellContext`b2^2 $CellContext`\[Beta]^3 \
$CellContext`\[Theta]^2 + 
            12288 $CellContext`a2 $CellContext`b1^2 $CellContext`b2^2 \
$CellContext`\[Beta]^3 $CellContext`\[Theta]^2 + 
            1380 $CellContext`a2 $CellContext`b1^4 $CellContext`b2^2 \
$CellContext`\[Beta]^3 $CellContext`\[Theta]^2 + 
            8192 $CellContext`a1 $CellContext`b1 $CellContext`b2^3 \
$CellContext`\[Beta]^3 $CellContext`\[Theta]^2 + 
            1840 $CellContext`a1 $CellContext`b1^3 $CellContext`b2^3 \
$CellContext`\[Beta]^3 $CellContext`\[Theta]^2 + 
            8192 $CellContext`a2 $CellContext`b1 $CellContext`b2^3 \
$CellContext`\[Beta]^4 $CellContext`\[Theta]^2 + 
            1840 $CellContext`a2 $CellContext`b1^3 $CellContext`b2^3 \
$CellContext`\[Beta]^4 $CellContext`\[Theta]^2 + 
            2048 $CellContext`a1 $CellContext`b2^4 $CellContext`\[Beta]^4 \
$CellContext`\[Theta]^2 + 
            1380 $CellContext`a1 $CellContext`b1^2 $CellContext`b2^4 \
$CellContext`\[Beta]^4 $CellContext`\[Theta]^2 + 
            2048 $CellContext`a2 $CellContext`b2^4 $CellContext`\[Beta]^5 \
$CellContext`\[Theta]^2 + 
            1380 $CellContext`a2 $CellContext`b1^2 $CellContext`b2^4 \
$CellContext`\[Beta]^5 $CellContext`\[Theta]^2 + 
            552 $CellContext`a1 $CellContext`b1 $CellContext`b2^5 \
$CellContext`\[Beta]^5 $CellContext`\[Theta]^2 + 
            
            552 $CellContext`a2 $CellContext`b1 $CellContext`b2^5 \
$CellContext`\[Beta]^6 $CellContext`\[Theta]^2 + 
            92 $CellContext`a1 $CellContext`b2^6 $CellContext`\[Beta]^6 \
$CellContext`\[Theta]^2 + 
            92 $CellContext`a2 $CellContext`b2^6 $CellContext`\[Beta]^7 \
$CellContext`\[Theta]^2 + 248064 $CellContext`a1 $CellContext`\[Theta]^4 - 
            8512 $CellContext`a1 $CellContext`b1^2 $CellContext`\[Theta]^4 + 
            15616 $CellContext`a1 $CellContext`b1^4 $CellContext`\[Theta]^4 + 
            248064 $CellContext`a2 $CellContext`\[Beta] \
$CellContext`\[Theta]^4 - 
            8512 $CellContext`a2 $CellContext`b1^2 $CellContext`\[Beta] \
$CellContext`\[Theta]^4 + 
            15616 $CellContext`a2 $CellContext`b1^4 $CellContext`\[Beta] \
$CellContext`\[Theta]^4 - 
            17024 $CellContext`a1 $CellContext`b1 $CellContext`b2 \
$CellContext`\[Beta] $CellContext`\[Theta]^4 + 
            62464 $CellContext`a1 $CellContext`b1^3 $CellContext`b2 \
$CellContext`\[Beta] $CellContext`\[Theta]^4 - 
            17024 $CellContext`a2 $CellContext`b1 $CellContext`b2 \
$CellContext`\[Beta]^2 $CellContext`\[Theta]^4 + 
            62464 $CellContext`a2 $CellContext`b1^3 $CellContext`b2 \
$CellContext`\[Beta]^2 $CellContext`\[Theta]^4 - 
            8512 $CellContext`a1 $CellContext`b2^2 $CellContext`\[Beta]^2 \
$CellContext`\[Theta]^4 + 
            93696 $CellContext`a1 $CellContext`b1^2 $CellContext`b2^2 \
$CellContext`\[Beta]^2 $CellContext`\[Theta]^4 - 
            8512 $CellContext`a2 $CellContext`b2^2 $CellContext`\[Beta]^3 \
$CellContext`\[Theta]^4 + 
            93696 $CellContext`a2 $CellContext`b1^2 $CellContext`b2^2 \
$CellContext`\[Beta]^3 $CellContext`\[Theta]^4 + 
            62464 $CellContext`a1 $CellContext`b1 $CellContext`b2^3 \
$CellContext`\[Beta]^3 $CellContext`\[Theta]^4 + 
            62464 $CellContext`a2 $CellContext`b1 $CellContext`b2^3 \
$CellContext`\[Beta]^4 $CellContext`\[Theta]^4 + 
            15616 $CellContext`a1 $CellContext`b2^4 $CellContext`\[Beta]^4 \
$CellContext`\[Theta]^4 + 
            15616 $CellContext`a2 $CellContext`b2^4 $CellContext`\[Beta]^5 \
$CellContext`\[Theta]^4 + 1709056 $CellContext`a1 $CellContext`\[Theta]^6 + 
            322560 $CellContext`a1 $CellContext`b1^2 $CellContext`\[Theta]^6 + 
            1709056 $CellContext`a2 $CellContext`\[Beta] \
$CellContext`\[Theta]^6 + 
            322560 $CellContext`a2 $CellContext`b1^2 $CellContext`\[Beta] \
$CellContext`\[Theta]^6 + 
            645120 $CellContext`a1 $CellContext`b1 $CellContext`b2 \
$CellContext`\[Beta] $CellContext`\[Theta]^6 + 
            645120 $CellContext`a2 $CellContext`b1 $CellContext`b2 \
$CellContext`\[Beta]^2 $CellContext`\[Theta]^6 + 
            322560 $CellContext`a1 $CellContext`b2^2 $CellContext`\[Beta]^2 \
$CellContext`\[Theta]^6 + 
            322560 $CellContext`a2 $CellContext`b2^2 $CellContext`\[Beta]^3 \
$CellContext`\[Theta]^6 + 3686400 $CellContext`a1 $CellContext`\[Theta]^8 + 
            3686400 $CellContext`a2 $CellContext`\[Beta] \
$CellContext`\[Theta]^8))/(-512 + 1280 $CellContext`b1^2 - 
          1152 $CellContext`b1^4 + 448 $CellContext`b1^6 - 
          70 $CellContext`b1^8 + 3 $CellContext`b1^10 + 
          2560 $CellContext`b1 $CellContext`b2 $CellContext`\[Beta] - 
          4608 $CellContext`b1^3 $CellContext`b2 $CellContext`\[Beta] + 
          2688 $CellContext`b1^5 $CellContext`b2 $CellContext`\[Beta] - 
          560 $CellContext`b1^7 $CellContext`b2 $CellContext`\[Beta] + 
          30 $CellContext`b1^9 $CellContext`b2 $CellContext`\[Beta] + 
          1280 $CellContext`b2^2 $CellContext`\[Beta]^2 - 
          6912 $CellContext`b1^2 $CellContext`b2^2 $CellContext`\[Beta]^2 + 
          6720 $CellContext`b1^4 $CellContext`b2^2 $CellContext`\[Beta]^2 - 
          1960 $CellContext`b1^6 $CellContext`b2^2 $CellContext`\[Beta]^2 + 
          135 $CellContext`b1^8 $CellContext`b2^2 $CellContext`\[Beta]^2 - 
          4608 $CellContext`b1 $CellContext`b2^3 $CellContext`\[Beta]^3 + 
          8960 $CellContext`b1^3 $CellContext`b2^3 $CellContext`\[Beta]^3 - 
          3920 $CellContext`b1^5 $CellContext`b2^3 $CellContext`\[Beta]^3 + 
          360 $CellContext`b1^7 $CellContext`b2^3 $CellContext`\[Beta]^3 - 
          1152 $CellContext`b2^4 $CellContext`\[Beta]^4 + 
          6720 $CellContext`b1^2 $CellContext`b2^4 $CellContext`\[Beta]^4 - 
          4900 $CellContext`b1^4 $CellContext`b2^4 $CellContext`\[Beta]^4 + 
          630 $CellContext`b1^6 $CellContext`b2^4 $CellContext`\[Beta]^4 + 
          2688 $CellContext`b1 $CellContext`b2^5 $CellContext`\[Beta]^5 - 
          3920 $CellContext`b1^3 $CellContext`b2^5 $CellContext`\[Beta]^5 + 
          756 $CellContext`b1^5 $CellContext`b2^5 $CellContext`\[Beta]^5 + 
          448 $CellContext`b2^6 $CellContext`\[Beta]^6 - 
          1960 $CellContext`b1^2 $CellContext`b2^6 $CellContext`\[Beta]^6 + 
          630 $CellContext`b1^4 $CellContext`b2^6 $CellContext`\[Beta]^6 - 
          560 $CellContext`b1 $CellContext`b2^7 $CellContext`\[Beta]^7 + 
          360 $CellContext`b1^3 $CellContext`b2^7 $CellContext`\[Beta]^7 - 
          70 $CellContext`b2^8 $CellContext`\[Beta]^8 + 
          135 $CellContext`b1^2 $CellContext`b2^8 $CellContext`\[Beta]^8 + 
          30 $CellContext`b1 $CellContext`b2^9 $CellContext`\[Beta]^9 + 
          3 $CellContext`b2^10 $CellContext`\[Beta]^10 - 
          28160 $CellContext`\[Theta]^2 + 
          38400 $CellContext`b1^2 $CellContext`\[Theta]^2 - 
          16128 $CellContext`b1^4 $CellContext`\[Theta]^2 + 
          2240 $CellContext`b1^6 $CellContext`\[Theta]^2 - 
          70 $CellContext`b1^8 $CellContext`\[Theta]^2 + 
          76800 $CellContext`b1 $CellContext`b2 $CellContext`\[Beta] \
$CellContext`\[Theta]^2 - 
          64512 $CellContext`b1^3 $CellContext`b2 $CellContext`\[Beta] \
$CellContext`\[Theta]^2 + 
          13440 $CellContext`b1^5 $CellContext`b2 $CellContext`\[Beta] \
$CellContext`\[Theta]^2 - 
          560 $CellContext`b1^7 $CellContext`b2 $CellContext`\[Beta] \
$CellContext`\[Theta]^2 + 
          38400 $CellContext`b2^2 $CellContext`\[Beta]^2 \
$CellContext`\[Theta]^2 - 
          96768 $CellContext`b1^2 $CellContext`b2^2 $CellContext`\[Beta]^2 \
$CellContext`\[Theta]^2 + 
          33600 $CellContext`b1^4 $CellContext`b2^2 $CellContext`\[Beta]^2 \
$CellContext`\[Theta]^2 - 
          1960 $CellContext`b1^6 $CellContext`b2^2 $CellContext`\[Beta]^2 \
$CellContext`\[Theta]^2 - 
          64512 $CellContext`b1 $CellContext`b2^3 $CellContext`\[Beta]^3 \
$CellContext`\[Theta]^2 + 
          44800 $CellContext`b1^3 $CellContext`b2^3 $CellContext`\[Beta]^3 \
$CellContext`\[Theta]^2 - 
          3920 $CellContext`b1^5 $CellContext`b2^3 $CellContext`\[Beta]^3 \
$CellContext`\[Theta]^2 - 
          16128 $CellContext`b2^4 $CellContext`\[Beta]^4 \
$CellContext`\[Theta]^2 + 
          33600 $CellContext`b1^2 $CellContext`b2^4 $CellContext`\[Beta]^4 \
$CellContext`\[Theta]^2 - 
          4900 $CellContext`b1^4 $CellContext`b2^4 $CellContext`\[Beta]^4 \
$CellContext`\[Theta]^2 + 
          13440 $CellContext`b1 $CellContext`b2^5 $CellContext`\[Beta]^5 \
$CellContext`\[Theta]^2 - 
          3920 $CellContext`b1^3 $CellContext`b2^5 $CellContext`\[Beta]^5 \
$CellContext`\[Theta]^2 + 
          2240 $CellContext`b2^6 $CellContext`\[Beta]^6 \
$CellContext`\[Theta]^2 - 
          1960 $CellContext`b1^2 $CellContext`b2^6 $CellContext`\[Beta]^6 \
$CellContext`\[Theta]^2 - 
          560 $CellContext`b1 $CellContext`b2^7 $CellContext`\[Beta]^7 \
$CellContext`\[Theta]^2 - 
          70 $CellContext`b2^8 $CellContext`\[Beta]^8 $CellContext`\[Theta]^2 - 
          523776 $CellContext`\[Theta]^4 + 
          349440 $CellContext`b1^2 $CellContext`\[Theta]^4 - 
          56448 $CellContext`b1^4 $CellContext`\[Theta]^4 + 
          1792 $CellContext`b1^6 $CellContext`\[Theta]^4 + 
          698880 $CellContext`b1 $CellContext`b2 $CellContext`\[Beta] \
$CellContext`\[Theta]^4 - 
          225792 $CellContext`b1^3 $CellContext`b2 $CellContext`\[Beta] \
$CellContext`\[Theta]^4 + 
          10752 $CellContext`b1^5 $CellContext`b2 $CellContext`\[Beta] \
$CellContext`\[Theta]^4 + 
          349440 $CellContext`b2^2 $CellContext`\[Beta]^2 $CellContext`\
\[Theta]^4 - 
          338688 $CellContext`b1^2 $CellContext`b2^2 $CellContext`\[Beta]^2 \
$CellContext`\[Theta]^4 + 
          26880 $CellContext`b1^4 $CellContext`b2^2 $CellContext`\[Beta]^2 \
$CellContext`\[Theta]^4 - 
          225792 $CellContext`b1 $CellContext`b2^3 $CellContext`\[Beta]^3 \
$CellContext`\[Theta]^4 + 
          35840 $CellContext`b1^3 $CellContext`b2^3 $CellContext`\[Beta]^3 \
$CellContext`\[Theta]^4 - 
          56448 $CellContext`b2^4 $CellContext`\[Beta]^4 \
$CellContext`\[Theta]^4 + 
          26880 $CellContext`b1^2 $CellContext`b2^4 $CellContext`\[Beta]^4 \
$CellContext`\[Theta]^4 + 
          10752 $CellContext`b1 $CellContext`b2^5 $CellContext`\[Beta]^5 \
$CellContext`\[Theta]^4 + 
          1792 $CellContext`b2^6 $CellContext`\[Beta]^6 \
$CellContext`\[Theta]^4 - 3914240 $CellContext`\[Theta]^6 + 
          1049600 $CellContext`b1^2 $CellContext`\[Theta]^6 - 
          41472 $CellContext`b1^4 $CellContext`\[Theta]^6 + 
          2099200 $CellContext`b1 $CellContext`b2 $CellContext`\[Beta] \
$CellContext`\[Theta]^6 - 
          165888 $CellContext`b1^3 $CellContext`b2 $CellContext`\[Beta] \
$CellContext`\[Theta]^6 + 
          1049600 $CellContext`b2^2 $CellContext`\[Beta]^2 $CellContext`\
\[Theta]^6 - 
          248832 $CellContext`b1^2 $CellContext`b2^2 $CellContext`\[Beta]^2 \
$CellContext`\[Theta]^6 - 
          165888 $CellContext`b1 $CellContext`b2^3 $CellContext`\[Beta]^3 \
$CellContext`\[Theta]^6 - 
          41472 $CellContext`b2^4 $CellContext`\[Beta]^4 \
$CellContext`\[Theta]^6 - 10790912 $CellContext`\[Theta]^8 + 
          737280 $CellContext`b1^2 $CellContext`\[Theta]^8 + 
          1474560 $CellContext`b1 $CellContext`b2 $CellContext`\[Beta] \
$CellContext`\[Theta]^8 + 
          737280 $CellContext`b2^2 $CellContext`\[Beta]^2 $CellContext`\
\[Theta]^8 - 7372800 $CellContext`\[Theta]^10), Subscript[$CellContext`b, 2][
           Pattern[$CellContext`\[Theta], 
            Blank[]], 
           Pattern[$CellContext`\[Beta], 
            Blank[]], 
           Pattern[$CellContext`a1, 
            Blank[]], 
           Pattern[$CellContext`b1, 
            Blank[]], 
           Pattern[$CellContext`a2, 
            Blank[]], 
           Pattern[$CellContext`b2, 
            
            Blank[]]] = ((-8) ($CellContext`b1 + $CellContext`b2 \
$CellContext`\[Beta]) $CellContext`\[Theta] (96 $CellContext`a1 - 
            80 $CellContext`a1 $CellContext`b1^2 + 
            26 $CellContext`a1 $CellContext`b1^4 + 
            3 $CellContext`a1 $CellContext`b1^6 + 
            96 $CellContext`a2 $CellContext`\[Beta] - 
            80 $CellContext`a2 $CellContext`b1^2 $CellContext`\[Beta] + 
            26 $CellContext`a2 $CellContext`b1^4 $CellContext`\[Beta] + 
            3 $CellContext`a2 $CellContext`b1^6 $CellContext`\[Beta] - 
            160 $CellContext`a1 $CellContext`b1 $CellContext`b2 $CellContext`\
\[Beta] + 
            104 $CellContext`a1 $CellContext`b1^3 $CellContext`b2 \
$CellContext`\[Beta] + 
            18 $CellContext`a1 $CellContext`b1^5 $CellContext`b2 \
$CellContext`\[Beta] - 
            160 $CellContext`a2 $CellContext`b1 $CellContext`b2 $CellContext`\
\[Beta]^2 + 
            104 $CellContext`a2 $CellContext`b1^3 $CellContext`b2 \
$CellContext`\[Beta]^2 + 
            18 $CellContext`a2 $CellContext`b1^5 $CellContext`b2 \
$CellContext`\[Beta]^2 - 
            80 $CellContext`a1 $CellContext`b2^2 $CellContext`\[Beta]^2 + 
            156 $CellContext`a1 $CellContext`b1^2 $CellContext`b2^2 \
$CellContext`\[Beta]^2 + 
            45 $CellContext`a1 $CellContext`b1^4 $CellContext`b2^2 \
$CellContext`\[Beta]^2 - 
            80 $CellContext`a2 $CellContext`b2^2 $CellContext`\[Beta]^3 + 
            156 $CellContext`a2 $CellContext`b1^2 $CellContext`b2^2 \
$CellContext`\[Beta]^3 + 
            45 $CellContext`a2 $CellContext`b1^4 $CellContext`b2^2 \
$CellContext`\[Beta]^3 + 
            104 $CellContext`a1 $CellContext`b1 $CellContext`b2^3 \
$CellContext`\[Beta]^3 + 
            60 $CellContext`a1 $CellContext`b1^3 $CellContext`b2^3 \
$CellContext`\[Beta]^3 + 
            104 $CellContext`a2 $CellContext`b1 $CellContext`b2^3 \
$CellContext`\[Beta]^4 + 
            60 $CellContext`a2 $CellContext`b1^3 $CellContext`b2^3 \
$CellContext`\[Beta]^4 + 
            26 $CellContext`a1 $CellContext`b2^4 $CellContext`\[Beta]^4 + 
            45 $CellContext`a1 $CellContext`b1^2 $CellContext`b2^4 \
$CellContext`\[Beta]^4 + 
            26 $CellContext`a2 $CellContext`b2^4 $CellContext`\[Beta]^5 + 
            45 $CellContext`a2 $CellContext`b1^2 $CellContext`b2^4 \
$CellContext`\[Beta]^5 + 
            18 $CellContext`a1 $CellContext`b1 $CellContext`b2^5 \
$CellContext`\[Beta]^5 + 
            18 $CellContext`a2 $CellContext`b1 $CellContext`b2^5 \
$CellContext`\[Beta]^6 + 
            3 $CellContext`a1 $CellContext`b2^6 $CellContext`\[Beta]^6 + 
            3 $CellContext`a2 $CellContext`b2^6 $CellContext`\[Beta]^7 + 
            4800 $CellContext`a1 $CellContext`\[Theta]^2 + 
            560 $CellContext`a1 $CellContext`b1^2 $CellContext`\[Theta]^2 + 
            794 $CellContext`a1 $CellContext`b1^4 $CellContext`\[Theta]^2 + 
            4800 $CellContext`a2 $CellContext`\[Beta] $CellContext`\[Theta]^2 + 
            560 $CellContext`a2 $CellContext`b1^2 $CellContext`\[Beta] \
$CellContext`\[Theta]^2 + 
            794 $CellContext`a2 $CellContext`b1^4 $CellContext`\[Beta] \
$CellContext`\[Theta]^2 + 
            1120 $CellContext`a1 $CellContext`b1 $CellContext`b2 \
$CellContext`\[Beta] $CellContext`\[Theta]^2 + 
            3176 $CellContext`a1 $CellContext`b1^3 $CellContext`b2 \
$CellContext`\[Beta] $CellContext`\[Theta]^2 + 
            1120 $CellContext`a2 $CellContext`b1 $CellContext`b2 \
$CellContext`\[Beta]^2 $CellContext`\[Theta]^2 + 
            3176 $CellContext`a2 $CellContext`b1^3 $CellContext`b2 \
$CellContext`\[Beta]^2 $CellContext`\[Theta]^2 + 
            560 $CellContext`a1 $CellContext`b2^2 $CellContext`\[Beta]^2 \
$CellContext`\[Theta]^2 + 
            4764 $CellContext`a1 $CellContext`b1^2 $CellContext`b2^2 \
$CellContext`\[Beta]^2 $CellContext`\[Theta]^2 + 
            560 $CellContext`a2 $CellContext`b2^2 $CellContext`\[Beta]^3 \
$CellContext`\[Theta]^2 + 
            4764 $CellContext`a2 $CellContext`b1^2 $CellContext`b2^2 \
$CellContext`\[Beta]^3 $CellContext`\[Theta]^2 + 
            3176 $CellContext`a1 $CellContext`b1 $CellContext`b2^3 \
$CellContext`\[Beta]^3 $CellContext`\[Theta]^2 + 
            3176 $CellContext`a2 $CellContext`b1 $CellContext`b2^3 \
$CellContext`\[Beta]^4 $CellContext`\[Theta]^2 + 
            794 $CellContext`a1 $CellContext`b2^4 $CellContext`\[Beta]^4 \
$CellContext`\[Theta]^2 + 
            794 $CellContext`a2 $CellContext`b2^4 $CellContext`\[Beta]^5 \
$CellContext`\[Theta]^2 + 73824 $CellContext`a1 $CellContext`\[Theta]^4 + 
            29440 $CellContext`a1 $CellContext`b1^2 $CellContext`\[Theta]^4 + 
            73824 $CellContext`a2 $CellContext`\[Beta] \
$CellContext`\[Theta]^4 + 
            29440 $CellContext`a2 $CellContext`b1^2 $CellContext`\[Beta] \
$CellContext`\[Theta]^4 + 
            58880 $CellContext`a1 $CellContext`b1 $CellContext`b2 \
$CellContext`\[Beta] $CellContext`\[Theta]^4 + 
            58880 $CellContext`a2 $CellContext`b1 $CellContext`b2 \
$CellContext`\[Beta]^2 $CellContext`\[Theta]^4 + 
            29440 $CellContext`a1 $CellContext`b2^2 $CellContext`\[Beta]^2 \
$CellContext`\[Theta]^4 + 
            29440 $CellContext`a2 $CellContext`b2^2 $CellContext`\[Beta]^3 \
$CellContext`\[Theta]^4 + 345600 $CellContext`a1 $CellContext`\[Theta]^6 + 
            345600 $CellContext`a2 $CellContext`\[Beta] \
$CellContext`\[Theta]^6))/(-512 + 1280 $CellContext`b1^2 - 
          1152 $CellContext`b1^4 + 448 $CellContext`b1^6 - 
          70 $CellContext`b1^8 + 3 $CellContext`b1^10 + 
          2560 $CellContext`b1 $CellContext`b2 $CellContext`\[Beta] - 
          4608 $CellContext`b1^3 $CellContext`b2 $CellContext`\[Beta] + 
          2688 $CellContext`b1^5 $CellContext`b2 $CellContext`\[Beta] - 
          560 $CellContext`b1^7 $CellContext`b2 $CellContext`\[Beta] + 
          30 $CellContext`b1^9 $CellContext`b2 $CellContext`\[Beta] + 
          1280 $CellContext`b2^2 $CellContext`\[Beta]^2 - 
          6912 $CellContext`b1^2 $CellContext`b2^2 $CellContext`\[Beta]^2 + 
          6720 $CellContext`b1^4 $CellContext`b2^2 $CellContext`\[Beta]^2 - 
          1960 $CellContext`b1^6 $CellContext`b2^2 $CellContext`\[Beta]^2 + 
          135 $CellContext`b1^8 $CellContext`b2^2 $CellContext`\[Beta]^2 - 
          4608 $CellContext`b1 $CellContext`b2^3 $CellContext`\[Beta]^3 + 
          8960 $CellContext`b1^3 $CellContext`b2^3 $CellContext`\[Beta]^3 - 
          3920 $CellContext`b1^5 $CellContext`b2^3 $CellContext`\[Beta]^3 + 
          360 $CellContext`b1^7 $CellContext`b2^3 $CellContext`\[Beta]^3 - 
          1152 $CellContext`b2^4 $CellContext`\[Beta]^4 + 
          6720 $CellContext`b1^2 $CellContext`b2^4 $CellContext`\[Beta]^4 - 
          4900 $CellContext`b1^4 $CellContext`b2^4 $CellContext`\[Beta]^4 + 
          630 $CellContext`b1^6 $CellContext`b2^4 $CellContext`\[Beta]^4 + 
          2688 $CellContext`b1 $CellContext`b2^5 $CellContext`\[Beta]^5 - 
          3920 $CellContext`b1^3 $CellContext`b2^5 $CellContext`\[Beta]^5 + 
          756 $CellContext`b1^5 $CellContext`b2^5 $CellContext`\[Beta]^5 + 
          448 $CellContext`b2^6 $CellContext`\[Beta]^6 - 
          1960 $CellContext`b1^2 $CellContext`b2^6 $CellContext`\[Beta]^6 + 
          630 $CellContext`b1^4 $CellContext`b2^6 $CellContext`\[Beta]^6 - 
          560 $CellContext`b1 $CellContext`b2^7 $CellContext`\[Beta]^7 + 
          360 $CellContext`b1^3 $CellContext`b2^7 $CellContext`\[Beta]^7 - 
          70 $CellContext`b2^8 $CellContext`\[Beta]^8 + 
          135 $CellContext`b1^2 $CellContext`b2^8 $CellContext`\[Beta]^8 + 
          30 $CellContext`b1 $CellContext`b2^9 $CellContext`\[Beta]^9 + 
          3 $CellContext`b2^10 $CellContext`\[Beta]^10 - 
          28160 $CellContext`\[Theta]^2 + 
          38400 $CellContext`b1^2 $CellContext`\[Theta]^2 - 
          16128 $CellContext`b1^4 $CellContext`\[Theta]^2 + 
          2240 $CellContext`b1^6 $CellContext`\[Theta]^2 - 
          70 $CellContext`b1^8 $CellContext`\[Theta]^2 + 
          76800 $CellContext`b1 $CellContext`b2 $CellContext`\[Beta] \
$CellContext`\[Theta]^2 - 
          64512 $CellContext`b1^3 $CellContext`b2 $CellContext`\[Beta] \
$CellContext`\[Theta]^2 + 
          13440 $CellContext`b1^5 $CellContext`b2 $CellContext`\[Beta] \
$CellContext`\[Theta]^2 - 
          560 $CellContext`b1^7 $CellContext`b2 $CellContext`\[Beta] \
$CellContext`\[Theta]^2 + 
          38400 $CellContext`b2^2 $CellContext`\[Beta]^2 \
$CellContext`\[Theta]^2 - 
          96768 $CellContext`b1^2 $CellContext`b2^2 $CellContext`\[Beta]^2 \
$CellContext`\[Theta]^2 + 
          33600 $CellContext`b1^4 $CellContext`b2^2 $CellContext`\[Beta]^2 \
$CellContext`\[Theta]^2 - 
          1960 $CellContext`b1^6 $CellContext`b2^2 $CellContext`\[Beta]^2 \
$CellContext`\[Theta]^2 - 
          64512 $CellContext`b1 $CellContext`b2^3 $CellContext`\[Beta]^3 \
$CellContext`\[Theta]^2 + 
          44800 $CellContext`b1^3 $CellContext`b2^3 $CellContext`\[Beta]^3 \
$CellContext`\[Theta]^2 - 
          3920 $CellContext`b1^5 $CellContext`b2^3 $CellContext`\[Beta]^3 \
$CellContext`\[Theta]^2 - 
          16128 $CellContext`b2^4 $CellContext`\[Beta]^4 \
$CellContext`\[Theta]^2 + 
          
          33600 $CellContext`b1^2 $CellContext`b2^4 $CellContext`\[Beta]^4 \
$CellContext`\[Theta]^2 - 
          4900 $CellContext`b1^4 $CellContext`b2^4 $CellContext`\[Beta]^4 \
$CellContext`\[Theta]^2 + 
          13440 $CellContext`b1 $CellContext`b2^5 $CellContext`\[Beta]^5 \
$CellContext`\[Theta]^2 - 
          3920 $CellContext`b1^3 $CellContext`b2^5 $CellContext`\[Beta]^5 \
$CellContext`\[Theta]^2 + 
          2240 $CellContext`b2^6 $CellContext`\[Beta]^6 \
$CellContext`\[Theta]^2 - 
          1960 $CellContext`b1^2 $CellContext`b2^6 $CellContext`\[Beta]^6 \
$CellContext`\[Theta]^2 - 
          560 $CellContext`b1 $CellContext`b2^7 $CellContext`\[Beta]^7 \
$CellContext`\[Theta]^2 - 
          70 $CellContext`b2^8 $CellContext`\[Beta]^8 $CellContext`\[Theta]^2 - 
          523776 $CellContext`\[Theta]^4 + 
          349440 $CellContext`b1^2 $CellContext`\[Theta]^4 - 
          56448 $CellContext`b1^4 $CellContext`\[Theta]^4 + 
          1792 $CellContext`b1^6 $CellContext`\[Theta]^4 + 
          698880 $CellContext`b1 $CellContext`b2 $CellContext`\[Beta] \
$CellContext`\[Theta]^4 - 
          225792 $CellContext`b1^3 $CellContext`b2 $CellContext`\[Beta] \
$CellContext`\[Theta]^4 + 
          10752 $CellContext`b1^5 $CellContext`b2 $CellContext`\[Beta] \
$CellContext`\[Theta]^4 + 
          349440 $CellContext`b2^2 $CellContext`\[Beta]^2 $CellContext`\
\[Theta]^4 - 
          338688 $CellContext`b1^2 $CellContext`b2^2 $CellContext`\[Beta]^2 \
$CellContext`\[Theta]^4 + 
          26880 $CellContext`b1^4 $CellContext`b2^2 $CellContext`\[Beta]^2 \
$CellContext`\[Theta]^4 - 
          225792 $CellContext`b1 $CellContext`b2^3 $CellContext`\[Beta]^3 \
$CellContext`\[Theta]^4 + 
          35840 $CellContext`b1^3 $CellContext`b2^3 $CellContext`\[Beta]^3 \
$CellContext`\[Theta]^4 - 
          56448 $CellContext`b2^4 $CellContext`\[Beta]^4 \
$CellContext`\[Theta]^4 + 
          26880 $CellContext`b1^2 $CellContext`b2^4 $CellContext`\[Beta]^4 \
$CellContext`\[Theta]^4 + 
          10752 $CellContext`b1 $CellContext`b2^5 $CellContext`\[Beta]^5 \
$CellContext`\[Theta]^4 + 
          1792 $CellContext`b2^6 $CellContext`\[Beta]^6 \
$CellContext`\[Theta]^4 - 3914240 $CellContext`\[Theta]^6 + 
          1049600 $CellContext`b1^2 $CellContext`\[Theta]^6 - 
          41472 $CellContext`b1^4 $CellContext`\[Theta]^6 + 
          2099200 $CellContext`b1 $CellContext`b2 $CellContext`\[Beta] \
$CellContext`\[Theta]^6 - 
          165888 $CellContext`b1^3 $CellContext`b2 $CellContext`\[Beta] \
$CellContext`\[Theta]^6 + 
          1049600 $CellContext`b2^2 $CellContext`\[Beta]^2 $CellContext`\
\[Theta]^6 - 
          248832 $CellContext`b1^2 $CellContext`b2^2 $CellContext`\[Beta]^2 \
$CellContext`\[Theta]^6 - 
          165888 $CellContext`b1 $CellContext`b2^3 $CellContext`\[Beta]^3 \
$CellContext`\[Theta]^6 - 
          41472 $CellContext`b2^4 $CellContext`\[Beta]^4 \
$CellContext`\[Theta]^6 - 10790912 $CellContext`\[Theta]^8 + 
          737280 $CellContext`b1^2 $CellContext`\[Theta]^8 + 
          1474560 $CellContext`b1 $CellContext`b2 $CellContext`\[Beta] \
$CellContext`\[Theta]^8 + 
          737280 $CellContext`b2^2 $CellContext`\[Beta]^2 $CellContext`\
\[Theta]^8 - 7372800 $CellContext`\[Theta]^10), Subscript[$CellContext`b, 3][
           Pattern[$CellContext`\[Theta], 
            Blank[]], 
           Pattern[$CellContext`\[Beta], 
            Blank[]], 
           Pattern[$CellContext`a1, 
            Blank[]], 
           Pattern[$CellContext`b1, 
            Blank[]], 
           Pattern[$CellContext`a2, 
            Blank[]], 
           Pattern[$CellContext`b2, 
            Blank[]]] = ((-2) ((-64) $CellContext`a1 $CellContext`b1^2 + 
            80 $CellContext`a1 $CellContext`b1^4 - 
            28 $CellContext`a1 $CellContext`b1^6 + 
            3 $CellContext`a1 $CellContext`b1^8 - 
            64 $CellContext`a2 $CellContext`b1^2 $CellContext`\[Beta] + 
            80 $CellContext`a2 $CellContext`b1^4 $CellContext`\[Beta] - 
            28 $CellContext`a2 $CellContext`b1^6 $CellContext`\[Beta] + 
            3 $CellContext`a2 $CellContext`b1^8 $CellContext`\[Beta] - 
            128 $CellContext`a1 $CellContext`b1 $CellContext`b2 $CellContext`\
\[Beta] + 
            320 $CellContext`a1 $CellContext`b1^3 $CellContext`b2 \
$CellContext`\[Beta] - 
            168 $CellContext`a1 $CellContext`b1^5 $CellContext`b2 \
$CellContext`\[Beta] + 
            24 $CellContext`a1 $CellContext`b1^7 $CellContext`b2 \
$CellContext`\[Beta] - 
            128 $CellContext`a2 $CellContext`b1 $CellContext`b2 $CellContext`\
\[Beta]^2 + 
            320 $CellContext`a2 $CellContext`b1^3 $CellContext`b2 \
$CellContext`\[Beta]^2 - 
            168 $CellContext`a2 $CellContext`b1^5 $CellContext`b2 \
$CellContext`\[Beta]^2 + 
            24 $CellContext`a2 $CellContext`b1^7 $CellContext`b2 \
$CellContext`\[Beta]^2 - 
            64 $CellContext`a1 $CellContext`b2^2 $CellContext`\[Beta]^2 + 
            480 $CellContext`a1 $CellContext`b1^2 $CellContext`b2^2 \
$CellContext`\[Beta]^2 - 
            420 $CellContext`a1 $CellContext`b1^4 $CellContext`b2^2 \
$CellContext`\[Beta]^2 + 
            84 $CellContext`a1 $CellContext`b1^6 $CellContext`b2^2 \
$CellContext`\[Beta]^2 - 
            64 $CellContext`a2 $CellContext`b2^2 $CellContext`\[Beta]^3 + 
            480 $CellContext`a2 $CellContext`b1^2 $CellContext`b2^2 \
[truncated: 796,499 more chars]
